# Supplementary material for: Development and validation of a measurement instrument for student assessment of quality physical education in Chinese secondary schools
Source: PLoS One. 2025 Jun 5;20(6):e0324227. doi: 10.1371/journal.pone.0324227 (PMC12140257; doi:10.1371/journal.pone.0324227)
Supplement: S8 Table — (XLSX) [file pone.0324227.s008.xlsx]

## Sheet: EFA
STL 1	STL 2	STL 3	STL 4	STL 5	STL 6	STL 7	STL 8	STL 9	STL 10	STL 11	STL 13	STL 14	FL 1	FL 2	FL 3	FL 4	FL 5	FL 6	FL 7	FL 8	FL 9	FL 10	SCL 1	SCL 2	SCL 3	SCL 4	SCL 5	SCL 6	SCL 7	SCL 8	SCL 9	SCL 10	SCL 11	SCL 12	SCL 13	SCL 15	SCL 16	SCL 17	SCL 18	SCL 19	SCL 20	SCL 21	SCL 22	SCL 23	SCL 24	SCL 25	SCL 26	SCL 27	SCL 28
5	3	6	5	5	5	6	6	6	4	5	5	4	4	4	4	4	4	5	2	6	5	2	5	4	3	6	5	4	7	5	5	5	5	5	6	7	7	5	5	4	4	3	5	5	3	7	4	5	5
4	4	4	4	4	3	4	4	4	5	5	5	5	5	4	6	6	6	7	5	5	6	6	6	1	1	6	5	6	6	6	6	6	6	6	4	6	6	6	6	7	6	1	5	7	1	7	1	1	1
7	7	6	7	7	6	7	6	7	7	7	7	7	7	4	6	6	6	7	4	6	6	6	5	4	3	7	4	5	4	7	4	5	6	6	5	5	6	4	6	6	1	2	6	6	5	5	1	4	3
6	3	6	4	6	4	4	6	6	6	4	5	6	5	4	3	5	2	1	2	4	3	6	6	5	7	4	6	5	5	7	5	6	4	6	4	5	7	5	6	7	6	4	5	6	6	7	1	4	1
6	4	4	5	5	4	5	5	4	4	4	6	5	4	4	6	5	5	3	4	6	6	5	7	7	7	6	5	7	7	7	6	7	5	6	4	7	7	7	7	7	4	5	6	5	7	7	4	4	4
3	4	7	4	4	3	4	5	2	5	5	4	5	4	5	5	6	7	5	3	4	4	6	7	5	4	7	7	7	5	7	7	7	4	7	7	7	7	7	7	7	5	4	6	7	5	7	1	1	1
6	5	4	5	5	4	5	5	4	6	6	4	5	5	2	6	5	5	4	3	3	3	5	7	7	7	4	1	1	6	7	6	7	3	7	4	7	7	7	7	2	2	4	3	4	5	7	1	5	4
7	7	7	7	5	7	7	7	7	6	7	6	7	5	5	5	6	6	1	5	6	4	7	5	5	5	3	7	5	2	7	5	5	4	7	6	4	7	4	4	7	2	1	4	3	6	6	1	1	1
6	6	3	7	4	4	5	4	4	5	7	4	4	5	5	5	4	4	3	6	3	5	6	7	7	7	2	7	7	6	7	3	7	7	6	7	7	7	7	7	7	7	7	7	7	5	7	5	4	4
7	7	7	7	7	7	7	7	7	7	7	5	6	6	7	7	6	6	7	3	7	7	6	5	4	7	7	7	7	7	7	7	7	7	7	1	7	7	7	7	7	7	1	7	6	7	1	7	7	7
7	7	7	7	7	7	7	7	7	7	7	7	7	7	7	6	5	5	6	2	5	5	5	1	1	1	5	7	5	7	7	7	6	5	7	4	6	7	6	6	1	4	1	1	7	4	7	1	1	1
7	3	5	4	2	3	6	4	3	1	1	6	4	2	2	4	4	4	3	2	5	5	5	6	6	6	4	4	4	6	7	4	4	4	4	4	6	6	6	6	6	6	6	6	6	6	6	6	6	6
7	7	7	7	3	5	7	7	4	6	6	5	7	5	5	5	4	4	4	4	3	3	6	4	3	3	5	5	4	4	4	3	5	3	4	5	4	4	4	4	2	4	2	2	4	5	6	1	3	2
5	5	5	6	3	5	6	5	5	6	6	6	6	5	7	7	7	6	6	7	7	7	4	5	5	5	5	4	5	5	4	5	5	4	5	5	4	5	5	4	5	4	4	6	4	4	5	5	4	4
5	2	1	4	1	4	3	1	1	1	4	4	1	4	4	2	4	3	2	5	2	2	2	6	6	6	6	7	6	5	7	7	7	7	7	4	6	7	5	6	7	7	6	6	7	6	6	5	4	4
7	6	6	5	5	6	6	6	6	4	6	5	5	2	3	4	5	5	2	3	4	4	5	6	1	5	7	1	7	7	7	7	7	7	7	7	7	7	4	7	7	7	4	7	5	7	7	1	6	5
6	6	6	7	7	5	6	6	6	5	6	6	6	5	5	5	4	4	1	4	3	5	6	7	4	6	7	6	6	6	6	6	6	6	6	4	7	7	7	7	7	4	2	6	6	5	7	2	3	3
7	7	7	7	7	7	7	7	7	7	7	7	7	2	4	2	1	1	4	5	3	1	2	7	5	6	7	7	6	6	7	6	7	5	5	4	7	7	7	7	6	5	4	6	4	7	7	5	5	5
7	7	7	7	6	7	7	7	6	7	7	7	7	4	5	3	4	4	5	4	3	5	7	7	7	7	6	4	6	6	7	3	3	7	6	6	7	7	6	6	7	7	5	5	7	4	6	3	3	3
4	5	7	5	5	4	6	5	4	3	6	6	4	5	5	4	5	5	4	3	6	4	1	5	7	7	5	5	3	5	7	7	3	7	7	7	6	7	4	5	7	7	3	5	4	4	7	1	4	3
6	6	5	5	6	5	6	6	4	6	7	5	6	3	3	3	5	5	5	4	6	4	4	6	6	6	6	5	7	5	6	6	6	6	6	5	6	6	6	6	6	5	6	6	6	6	6	7	5	6
3	1	3	1	3	3	1	3	4	4	7	6	7	6	7	3	7	6	4	2	6	5	4	7	7	7	7	6	4	5	7	7	6	7	7	7	7	7	5	5	7	5	5	5	7	4	7	7	5	5
6	7	6	6	6	6	6	6	6	7	7	7	6	2	5	5	2	3	2	6	1	3	7	6	6	6	6	6	6	6	6	6	6	5	6	4	6	6	5	6	6	6	6	6	6	6	6	4	5	5
4	4	4	4	4	5	4	5	5	4	4	4	4	4	4	5	4	6	3	5	3	6	7	6	6	6	1	1	1	1	1	1	1	1	1	1	7	7	7	7	1	1	1	1	6	6	6	1	1	1
5	4	4	4	4	4	4	4	3	6	6	7	6	6	7	6	6	6	6	4	5	6	3	5	2	4	5	6	6	6	7	6	6	7	7	6	7	7	7	7	7	5	5	7	3	4	5	3	4	4
7	6	6	5	5	6	7	5	5	5	3	5	3	7	6	6	6	6	6	2	6	5	3	7	7	7	6	6	6	5	6	4	5	4	4	6	6	6	7	7	7	6	1	5	7	5	7	6	4	5
5	5	5	6	6	6	6	6	6	6	6	7	6	2	5	4	5	5	5	4	4	4	3	4	5	4	6	7	6	5	6	6	6	4	6	4	4	4	4	4	7	6	7	5	7	4	7	6	6	5
7	6	6	7	7	5	7	6	4	1	1	4	4	7	7	5	5	5	4	6	7	7	7	7	6	6	6	7	7	7	7	7	7	6	7	7	7	7	4	6	7	7	4	6	7	7	7	5	4	4
7	7	7	7	7	7	7	7	7	3	7	3	7	5	5	5	5	6	2	6	7	5	6	7	6	7	6	7	7	7	7	6	7	6	7	5	7	7	7	7	7	5	6	7	7	7	7	7	6	6
5	3	3	5	5	4	5	5	5	6	5	4	5	2	4	3	3	3	2	4	3	2	6	7	7	6	7	7	7	7	7	7	7	6	7	6	7	7	7	7	7	7	7	7	7	7	7	7	7	7
7	7	7	7	6	6	7	6	6	5	5	6	6	6	5	5	5	5	1	6	4	2	6	5	4	4	4	6	3	4	4	4	6	3	3	4	5	5	3	5	4	4	1	4	5	5	5	3	3	2
4	3	3	5	5	4	5	5	5	4	5	4	4	6	7	5	7	6	3	5	6	6	7	7	5	5	5	7	5	7	5	7	5	7	5	7	6	7	7	6	6	5	6	6	6	6	6	4	6	4
6	4	5	5	6	4	5	6	5	7	7	4	7	6	6	5	5	5	3	5	6	6	6	7	6	7	7	5	6	7	6	4	5	6	5	7	7	7	7	7	7	7	5	7	6	7	7	7	7	7
4	4	4	5	4	5	4	4	4	6	5	4	5	6	6	6	7	7	7	2	6	5	5	4	4	5	5	5	5	5	5	5	5	5	5	5	5	5	5	5	5	4	5	3	5	5	5	5	1	1
6	5	5	6	5	5	5	4	4	5	6	5	5	5	5	6	4	4	1	2	4	4	3	5	5	4	6	6	6	5	7	5	4	4	6	6	5	5	5	5	4	5	4	5	4	4	6	4	4	4
5	3	5	6	5	4	6	5	3	5	5	3	3	2	3	3	6	6	4	4	6	6	3	5	5	6	5	4	5	5	6	5	5	5	6	5	5	5	4	5	6	5	4	4	5	5	5	5	4	3
7	7	7	7	4	7	7	7	7	7	7	7	7	7	5	4	7	6	4	6	5	6	6	5	4	2	7	4	5	1	6	4	5	3	2	4	6	7	5	6	7	7	1	5	6	5	5	1	4	3
3	1	4	7	7	4	7	4	4	7	4	7	7	5	5	5	5	5	1	4	5	5	6	6	6	6	6	6	6	6	6	6	6	6	6	5	6	6	6	6	6	6	6	6	7	6	6	6	6	5
6	4	4	4	4	4	4	4	4	4	4	4	4	7	7	7	7	7	7	4	7	7	5	6	4	3	4	6	6	6	6	6	6	6	6	4	7	7	7	7	4	1	1	2	7	5	5	1	1	1
7	2	7	7	2	7	7	7	2	7	7	7	7	4	1	3	5	4	2	4	6	5	7	6	7	5	6	6	5	6	6	4	7	4	5	6	7	7	5	6	7	6	3	5	6	6	7	4	4	3
7	7	7	7	7	7	7	7	6	7	7	7	7	6	6	6	4	4	3	5	6	5	6	7	7	7	7	7	7	6	7	7	7	6	7	6	7	7	7	7	7	7	6	7	7	7	7	6	7	6
7	6	7	7	7	7	7	7	7	6	6	6	6	3	5	5	2	3	1	3	1	1	7	6	3	4	7	7	6	7	7	4	4	7	7	7	7	7	7	7	7	7	7	7	7	3	7	2	3	2
7	6	5	7	7	5	7	6	6	3	5	7	5	5	6	5	7	6	4	6	6	7	7	7	2	3	4	7	7	6	7	7	7	1	6	6	6	6	7	7	7	6	7	6	7	6	6	1	6	3
4	4	3	4	4	4	4	4	4	4	4	5	3	5	4	4	4	4	5	3	2	3	4	7	7	7	2	3	3	2	7	2	7	7	2	6	2	2	1	2	7	7	7	7	7	6	7	7	2	2
5	2	4	3	4	4	3	4	4	3	6	2	5	6	5	5	7	6	3	6	6	7	7	6	5	5	5	5	6	6	6	5	6	5	6	5	6	6	6	6	5	5	6	6	6	5	6	2	5	3
6	4	6	4	5	5	5	6	6	4	2	6	4	5	4	3	5	4	5	1	4	1	5	7	7	7	7	7	7	7	7	7	7	7	7	4	7	7	7	7	2	7	6	7	7	7	7	5	2	3
7	4	7	7	7	6	7	7	7	4	7	7	4	5	6	4	2	2	1	4	4	2	5	7	6	6	7	7	7	6	7	7	5	6	7	7	7	7	7	7	7	3	6	7	7	5	7	3	3	3
7	7	7	7	7	7	7	7	7	5	7	7	7	5	5	4	4	4	3	3	5	5	4	7	5	7	7	5	5	6	7	6	5	6	6	6	7	7	5	6	7	7	6	7	6	7	1	1	1	1
5	4	4	3	3	4	4	3	3	3	4	2	3	6	6	6	6	6	6	5	5	7	5	4	4	1	2	4	3	2	7	1	1	7	4	7	2	4	1	2	7	2	1	7	2	1	7	1	1	1
4	4	4	3	3	4	3	4	4	4	4	4	4	6	7	7	5	5	6	7	5	6	5	4	5	4	6	6	6	4	7	5	6	7	5	4	5	5	5	5	3	2	3	4	5	5	5	2	2	2
7	7	7	7	5	7	7	5	5	7	7	7	4	6	7	5	5	5	1	4	7	5	6	6	5	6	2	5	6	4	6	5	6	1	5	1	5	7	6	6	3	6	2	6	4	4	7	5	5	5
5	5	5	6	6	5	6	6	6	5	5	5	4	5	5	5	2	3	1	5	4	4	6	6	6	5	6	6	6	6	6	6	6	6	6	6	6	6	6	6	6	6	5	6	6	4	6	5	5	4
5	7	6	6	5	5	5	6	5	7	6	6	6	1	3	3	1	2	2	2	2	2	7	7	7	7	6	7	7	7	6	7	6	6	7	7	7	7	7	7	7	7	7	7	7	7	7	7	7	7
4	4	4	5	4	4	5	4	4	3	4	4	3	5	4	4	3	6	2	3	4	4	7	6	7	6	4	4	4	6	6	6	4	4	6	4	6	6	6	6	7	5	3	5	7	6	7	3	4	4
7	7	7	5	6	7	7	7	7	6	5	7	6	6	7	6	5	5	7	2	6	5	3	4	1	5	7	4	1	7	7	4	7	7	2	7	7	7	7	7	7	4	1	1	5	4	1	1	1	1
4	3	4	4	4	4	5	4	4	4	4	4	4	5	4	2	3	3	5	2	3	3	2	4	2	4	6	6	4	4	5	4	4	4	4	6	4	6	1	4	6	6	1	3	4	4	6	1	1	1
7	5	6	7	5	5	7	4	5	6	7	5	5	2	2	2	1	1	3	3	3	1	3	5	6	6	7	7	7	6	6	6	7	6	6	7	5	6	5	5	6	6	6	6	6	6	6	6	6	6
3	2	3	5	3	3	5	3	3	2	7	1	2	5	5	6	6	3	2	3	3	4	4	5	5	5	5	6	4	5	7	4	4	7	6	4	5	5	5	5	7	5	6	5	7	6	7	5	5	5
4	4	5	5	5	2	3	3	2	5	7	5	6	4	5	5	5	5	3	5	5	5	6	6	6	7	5	3	6	6	6	6	6	6	6	6	7	7	7	7	6	6	6	6	7	6	6	6	6	5
7	7	7	6	7	7	6	7	4	6	4	4	4	5	5	6	7	7	6	6	5	5	5	6	6	5	4	5	6	6	7	6	6	6	5	6	6	6	6	6	7	7	6	5	6	6	6	5	6	5
6	4	5	6	5	3	7	5	4	6	7	5	7	6	5	6	6	6	6	3	3	3	5	4	4	3	6	6	6	4	6	5	6	6	4	4	6	6	4	6	5	4	3	5	4	3	6	4	3	3
6	6	7	4	4	6	5	6	6	5	6	4	5	5	5	5	5	5	3	4	7	5	6	5	4	5	6	6	7	6	6	7	7	4	7	7	6	7	6	7	6	6	4	7	6	4	7	4	3	3
7	7	7	5	6	7	6	7	6	6	6	4	6	7	6	5	6	6	2	5	6	6	6	5	5	5	5	7	5	6	6	6	5	5	7	7	7	7	7	6	5	7	6	5	7	6	7	5	6	5
5	5	5	7	7	5	7	5	5	7	7	7	7	4	3	2	5	5	1	2	4	4	7	6	4	6	4	6	4	6	4	4	4	5	4	4	5	6	5	5	4	6	4	4	5	5	6	5	5	5
7	7	7	7	7	7	5	7	7	5	7	7	6	5	3	5	4	6	1	2	6	6	7	6	5	4	6	7	4	5	7	5	7	7	5	6	6	7	4	5	7	5	7	6	6	5	6	6	7	7
6	4	6	5	4	5	4	4	5	5	6	4	5	3	2	4	4	3	5	3	4	4	5	6	6	6	6	6	6	6	6	6	5	4	6	6	6	6	6	6	6	5	5	6	7	5	7	5	5	5
5	5	4	5	5	5	5	5	4	4	5	5	5	4	6	4	5	2	3	3	3	3	7	2	2	2	1	1	3	2	5	2	1	4	1	2	4	4	7	6	7	6	1	1	4	4	6	1	2	1
6	6	6	6	6	6	6	6	6	3	6	4	6	4	4	1	6	6	3	5	5	5	2	5	2	4	5	4	6	3	6	6	5	2	3	6	4	6	5	6	7	6	1	4	5	6	6	1	1	1
6	3	4	6	6	4	6	4	4	4	6	5	5	5	5	6	4	4	2	3	3	2	6	4	5	3	4	5	5	4	6	5	4	4	6	4	5	5	5	5	3	4	4	4	7	7	5	4	4	3
3	3	4	4	3	3	3	4	3	4	4	3	4	4	3	4	5	5	4	2	3	3	2	7	7	4	7	7	7	7	7	7	7	7	7	4	7	7	7	7	5	7	7	7	7	5	7	3	4	3
7	7	7	7	7	7	7	7	7	4	5	5	5	1	3	2	1	3	4	3	3	3	4	4	2	1	5	6	7	6	7	5	5	6	6	6	7	7	5	6	5	4	3	5	5	4	6	3	3	2
3	3	2	3	2	3	4	4	3	5	5	4	3	4	5	5	4	4	1	4	4	4	7	5	4	6	6	6	6	6	6	5	6	5	5	6	6	5	4	5	5	6	5	6	6	4	7	5	6	6
6	6	6	6	6	6	6	6	6	4	4	4	4	5	5	6	4	3	3	6	3	3	6	7	7	7	7	7	7	7	7	7	7	6	7	6	7	7	6	6	5	7	4	7	7	7	7	5	7	6
6	4	6	6	5	7	6	4	5	6	4	6	5	2	2	3	5	2	2	3	2	3	6	4	4	2	1	2	2	1	4	2	1	4	5	5	5	5	5	5	5	5	1	3	6	4	6	1	1	1
4	4	3	5	4	3	5	2	4	4	5	4	3	6	4	4	2	2	2	2	4	4	3	6	6	5	4	4	6	4	7	4	4	3	5	5	7	7	6	5	7	6	6	6	5	5	7	3	4	3
5	6	6	6	6	6	6	6	6	7	6	7	6	3	1	1	3	3	2	3	3	2	7	5	3	5	7	7	7	6	1	7	7	5	7	7	7	7	7	7	7	7	1	6	7	7	7	1	1	1
5	5	6	6	5	5	7	4	4	1	7	4	6	6	7	7	5	7	6	2	5	7	5	6	6	6	5	5	6	6	6	6	6	6	6	6	6	6	7	6	6	6	1	4	4	1	4	4	7	4
6	4	4	4	4	4	4	4	4	5	5	5	5	7	7	7	5	5	7	6	7	5	6	7	4	1	4	4	4	4	4	4	4	4	4	4	7	7	3	3	5	5	1	6	7	4	6	4	4	4
7	7	7	7	7	7	7	7	7	7	7	4	6	4	7	7	5	5	6	6	5	4	4	7	7	7	7	6	7	6	7	7	7	1	7	6	7	7	6	7	7	2	2	3	7	7	7	2	2	2
7	7	7	7	7	7	7	7	7	7	6	7	7	7	7	5	5	5	2	6	7	7	7	6	5	5	6	7	7	6	6	6	7	6	1	4	6	6	5	6	6	7	5	5	5	5	5	6	7	7
4	4	4	5	5	4	5	5	5	5	5	4	5	4	4	4	4	4	2	1	5	5	2	7	7	4	7	7	7	7	7	6	7	4	7	7	7	7	7	7	7	7	4	7	7	5	7	1	3	1
7	6	6	7	5	5	7	5	7	7	4	6	7	5	6	4	4	4	4	1	5	5	1	7	7	7	6	7	4	4	4	4	7	4	4	7	7	7	7	7	7	7	2	4	7	7	7	2	2	2
5	5	5	6	6	5	7	7	6	7	7	7	6	5	7	4	4	4	4	3	5	5	4	7	2	3	7	4	4	7	7	4	4	4	6	4	7	7	7	7	4	7	7	7	7	7	7	1	7	7
4	5	5	6	5	5	4	4	4	6	7	7	7	6	6	6	6	6	6	3	6	4	5	7	6	7	7	7	7	6	7	7	7	7	6	7	7	7	7	6	5	6	4	7	6	6	7	4	5	4
4	4	4	4	4	4	4	4	4	1	1	1	1	3	4	3	5	5	3	4	3	4	7	6	5	6	6	6	4	4	6	4	5	4	6	7	6	5	4	5	4	6	4	7	7	4	7	4	1	1
7	7	7	7	7	7	7	7	7	6	7	6	5	3	5	5	5	5	4	4	4	4	7	7	7	6	7	6	6	7	7	7	6	7	5	6	7	4	1	3	7	7	1	5	7	7	7	4	7	5
5	4	5	7	5	6	6	6	5	7	6	6	6	4	3	3	3	4	2	2	6	4	2	5	5	5	5	5	7	5	5	5	6	4	5	6	4	4	4	5	5	4	1	1	4	3	5	1	1	1
7	7	4	6	4	4	6	5	4	7	4	7	4	5	6	5	5	5	3	5	6	6	6	7	7	7	7	7	7	7	7	7	7	7	7	7	7	7	7	7	7	6	7	7	7	7	7	3	3	3
6	6	6	6	6	6	6	6	6	5	6	5	6	3	7	7	7	7	6	3	5	5	6	7	7	7	7	7	7	7	7	7	7	7	7	7	7	7	7	7	7	7	7	7	7	7	7	7	7	7
7	6	7	7	2	6	6	6	4	5	7	6	5	4	3	3	5	5	1	3	5	5	4	2	4	3	4	3	5	4	4	3	3	1	4	6	4	5	4	4	7	4	1	2	6	2	7	2	2	2
4	4	4	4	4	4	4	5	4	2	4	4	4	4	2	2	2	3	5	5	2	6	3	3	3	3	5	4	2	5	6	4	5	4	4	6	4	3	5	3	1	1	2	1	2	2	2	1	1	1
5	4	4	4	4	4	5	5	5	6	6	5	6	7	6	5	5	7	1	3	5	5	6	1	1	1	4	4	4	4	4	4	4	7	7	7	7	7	1	7	7	2	1	7	7	1	4	1	1	1
7	7	7	6	6	7	6	7	6	7	7	7	7	7	6	6	4	4	2	2	5	5	5	6	6	5	5	6	7	6	6	6	6	6	6	6	6	6	6	6	6	6	5	6	6	6	6	6	6	6
6	6	6	6	4	6	6	6	4	6	6	7	6	5	5	5	6	6	1	5	6	7	7	1	1	1	3	1	4	4	3	7	1	7	7	4	7	7	7	7	7	1	1	1	1	1	4	1	1	1
6	4	4	5	6	5	6	5	5	5	7	6	6	3	7	5	4	7	3	6	7	7	6	7	7	7	7	4	7	7	7	7	4	7	7	7	7	7	7	7	7	7	1	7	7	7	4	7	7	4
7	7	7	7	7	7	7	7	7	5	6	7	7	5	7	7	6	6	6	7	7	6	6	7	7	7	6	7	7	6	7	6	7	6	6	7	7	7	7	7	7	6	6	6	7	7	7	6	7	7
6	5	4	6	6	4	6	6	6	4	4	3	7	1	2	4	1	1	4	4	3	3	7	5	2	3	6	5	4	4	4	4	3	7	5	6	5	5	4	5	4	4	1	4	4	4	6	3	3	2
6	6	5	6	6	6	6	6	6	6	6	7	7	3	4	1	5	5	4	3	5	6	2	4	2	3	7	4	3	7	7	7	7	1	7	6	7	7	6	7	6	3	3	6	4	7	7	6	3	3
6	6	6	6	7	7	6	7	7	6	6	7	6	6	5	5	2	2	5	5	3	3	6	5	4	5	4	3	4	5	4	2	6	5	4	7	3	4	2	4	5	5	6	4	7	5	6	4	1	1
6	6	6	4	5	5	5	5	5	6	6	6	5	7	7	6	6	6	6	6	7	4	5	7	1	4	7	7	7	6	7	7	7	7	6	7	7	7	7	7	5	6	3	6	6	7	7	3	2	2
2	3	5	7	1	7	2	7	1	2	7	7	5	5	4	6	6	6	6	4	2	3	3	5	5	4	5	5	6	5	5	5	5	4	5	6	5	5	5	5	4	5	1	6	3	4	4	5	5	5
6	5	5	7	6	5	6	6	6	5	6	4	6	5	4	6	6	6	7	2	3	3	4	5	2	7	4	4	3	3	5	3	3	4	4	3	4	7	3	6	7	7	1	3	3	2	7	4	3	3
5	6	7	5	6	5	6	6	5	6	6	4	5	4	4	6	6	3	3	4	3	3	6	4	5	5	7	6	6	4	6	7	6	2	6	4	5	4	6	7	7	6	7	6	6	7	6	4	5	4
6	6	6	6	6	6	6	5	5	6	6	7	7	6	5	5	2	2	2	4	3	3	7	6	3	3	3	4	4	6	6	4	3	3	4	6	5	6	3	4	4	4	3	4	1	5	6	6	3	5
6	4	6	6	7	6	6	7	7	6	7	5	7	7	6	6	5	5	6	3	4	4	3	5	6	3	3	7	7	3	4	2	7	6	5	3	5	5	2	5	4	4	1	3	2	3	5	3	4	4
2	2	2	2	2	2	2	2	2	5	5	5	5	7	7	5	5	7	5	4	7	5	6	7	2	2	7	7	6	7	7	7	7	5	7	3	6	6	6	6	5	7	3	6	7	4	6	3	3	3
7	4	5	5	7	3	5	3	5	3	6	2	3	4	5	4	2	3	1	2	3	3	3	7	7	5	7	5	6	4	7	7	6	4	7	5	6	7	3	6	7	7	3	5	3	4	7	3	2	2
1	1	2	4	4	3	4	6	2	5	6	6	6	5	4	5	4	2	3	4	3	3	6	5	5	5	4	5	4	5	5	5	5	5	5	5	5	5	5	5	6	4	5	5	4	5	4	3	4	4
5	4	6	5	4	6	4	4	4	5	5	5	5	6	7	7	5	6	6	7	6	5	4	7	7	7	7	7	7	4	6	6	7	6	6	7	7	7	7	7	5	4	6	5	7	7	7	4	4	4
4	4	5	5	4	3	3	3	3	4	7	6	5	5	3	4	3	4	4	4	3	4	1	6	6	7	7	6	5	6	6	6	7	5	5	5	7	7	6	6	5	7	6	7	6	7	7	6	5	5
5	5	4	5	5	4	5	4	5	4	6	6	6	7	6	6	6	6	7	5	6	5	6	3	4	3	3	4	3	3	4	4	4	3	5	4	4	4	3	4	4	2	4	2	4	4	4	1	4	4
7	4	5	7	7	6	7	7	7	7	7	7	7	5	3	5	4	6	4	3	6	6	6	7	6	7	7	7	7	7	7	7	7	7	7	6	7	7	7	7	7	7	7	7	7	7	6	7	6	5
4	4	5	4	4	5	3	5	4	4	4	3	4	3	4	3	4	4	1	3	4	4	2	7	2	5	6	6	7	6	7	5	5	7	5	5	7	7	7	7	6	6	2	7	7	6	7	3	4	3
6	6	6	6	6	6	6	6	6	5	6	6	5	1	1	1	3	2	4	5	3	3	3	7	1	7	4	4	5	7	7	5	3	5	5	5	7	7	7	7	7	6	7	7	7	4	7	1	3	2
5	4	4	5	5	4	5	5	4	5	5	5	5	5	3	4	5	5	3	4	3	3	5	7	7	5	7	6	6	6	6	7	7	6	5	7	7	6	7	7	7	7	7	5	7	7	6	5	6	6
4	3	3	4	2	2	5	2	2	1	5	4	4	2	4	2	5	5	5	1	3	1	7	6	6	6	6	6	6	6	6	6	6	7	6	6	6	6	6	6	6	6	3	6	5	5	7	6	6	6
7	7	7	7	7	7	7	7	7	7	5	2	1	4	6	2	3	6	4	3	2	5	3	4	4	4	4	4	5	4	4	4	4	1	4	3	4	4	3	4	5	6	4	4	5	4	5	4	3	4
2	3	4	4	2	4	5	4	1	5	6	2	4	6	5	6	6	6	7	2	7	5	3	6	1	2	5	4	4	4	5	5	4	1	5	4	5	4	4	5	7	4	6	6	4	6	6	5	4	5
6	5	6	6	4	5	6	5	5	5	1	7	4	6	7	7	5	5	7	2	6	6	3	4	3	3	6	6	7	6	6	6	6	5	6	7	4	6	4	6	4	5	4	4	6	7	6	4	3	4
7	6	6	5	5	6	4	6	6	4	4	4	4	7	7	7	6	6	7	3	6	6	7	6	6	6	6	6	4	6	6	6	6	4	5	6	6	6	6	6	6	4	2	6	6	5	6	4	6	4
7	5	6	7	6	6	7	6	5	5	6	6	5	6	7	7	5	6	6	7	4	4	3	6	6	6	6	6	5	6	6	6	7	6	6	7	5	6	6	5	6	4	4	4	6	6	6	4	4	4
6	5	4	5	4	4	4	5	4	6	6	3	6	5	3	3	4	3	4	2	4	4	5	7	7	7	7	7	7	7	7	7	7	7	6	7	7	7	7	7	7	7	6	7	7	6	7	7	7	6
5	1	4	5	4	3	6	7	5	5	6	7	6	4	5	5	5	3	3	4	5	6	7	7	5	6	6	4	5	6	7	7	5	5	5	7	5	7	4	5	7	6	4	7	5	7	7	3	6	4
6	4	5	6	4	3	7	6	4	5	7	3	5	6	5	5	4	4	3	6	5	5	6	4	3	3	5	5	6	5	6	6	7	4	7	4	4	6	3	5	5	6	7	4	7	6	3	2	6	3
7	6	6	6	7	6	5	5	5	5	6	4	5	2	3	4	6	6	5	6	4	4	2	5	5	5	6	6	6	5	6	4	6	6	6	6	5	5	5	5	5	5	5	5	5	5	5	5	5	5
6	5	6	5	5	5	6	6	5	6	5	7	7	4	5	6	6	2	2	5	6	6	7	4	4	3	2	3	3	2	2	2	3	2	2	2	4	4	4	4	2	2	4	2	3	3	2	2	2	1
7	5	6	7	5	5	7	6	4	6	6	7	7	6	7	6	5	5	6	6	7	5	3	6	7	6	4	4	6	5	7	5	5	4	4	5	6	6	6	6	7	6	4	5	5	4	7	5	5	4
7	7	7	7	7	7	6	6	4	7	7	7	7	6	5	5	2	3	2	3	2	3	6	6	6	6	6	6	6	6	6	6	6	6	6	4	6	6	6	6	6	6	2	6	6	6	6	2	2	1
3	3	2	4	3	4	3	2	4	3	2	1	2	7	7	7	4	7	7	5	4	4	5	7	7	6	7	7	6	6	6	7	7	4	7	7	7	7	7	7	7	7	7	7	7	7	6	6	6	6
6	6	7	7	5	5	4	6	6	5	5	7	2	4	5	6	6	6	7	5	6	4	5	6	4	5	6	5	6	7	7	6	5	5	7	7	7	7	7	7	6	7	3	7	4	5	7	4	4	3
6	6	6	6	6	6	6	5	5	6	6	6	6	2	5	3	5	5	4	4	3	3	6	5	4	4	6	4	5	5	4	5	3	4	4	4	5	5	5	5	5	2	4	4	5	5	6	3	5	4
4	3	4	4	4	4	4	4	4	6	7	2	6	2	6	4	6	3	4	2	4	4	3	5	1	1	3	4	3	5	5	4	5	7	4	3	7	7	7	7	6	6	1	5	1	3	7	1	1	1
4	1	5	7	1	4	5	5	2	5	4	4	5	2	4	2	3	1	4	4	1	1	7	5	5	6	6	6	5	5	7	5	6	6	5	7	6	5	4	5	5	6	7	7	7	6	6	6	7	6
7	7	7	5	5	4	5	7	4	5	6	6	5	6	5	5	5	5	4	4	5	6	6	2	7	3	7	3	4	7	7	7	4	1	7	7	7	7	7	7	7	7	7	7	7	7	7	1	7	1
7	7	7	7	4	7	7	7	7	7	7	7	7	2	3	1	2	2	5	5	2	1	6	6	3	5	1	4	7	4	4	6	7	4	1	7	6	7	4	5	3	4	4	4	7	4	4	7	4	4
6	5	4	7	7	4	7	6	6	7	7	7	7	5	5	5	6	7	1	4	6	7	6	5	4	4	6	4	4	6	5	6	5	5	6	6	6	5	5	6	6	6	4	6	7	6	6	4	4	4
7	6	4	7	4	4	4	6	3	5	4	7	7	7	7	7	7	7	6	4	7	7	6	6	6	2	6	5	6	4	7	5	5	1	5	6	7	7	6	7	5	6	5	6	7	5	7	3	4	3
7	7	6	7	5	6	7	5	5	3	6	2	7	6	7	6	4	4	1	3	4	4	4	2	4	5	7	7	7	7	7	7	5	4	7	7	7	7	7	7	7	2	1	7	4	4	4	2	7	2
4	4	4	4	4	4	4	4	4	5	4	4	4	6	5	5	4	4	5	4	6	6	7	6	6	6	4	4	4	4	4	4	4	4	4	4	6	6	6	6	7	4	6	3	6	6	6	4	4	4
4	4	5	4	3	4	5	5	4	4	4	6	6	6	4	6	4	4	4	5	6	6	3	5	5	5	4	4	4	4	4	4	4	4	4	4	5	5	5	5	4	4	5	4	5	5	5	4	4	4
7	7	7	7	7	7	7	7	7	7	6	7	7	5	5	4	4	4	5	2	6	6	4	6	7	6	7	7	7	5	6	7	7	7	5	6	7	5	5	6	6	6	7	5	7	5	6	5	7	5
5	6	5	6	5	5	6	5	5	5	4	6	6	4	5	4	4	4	5	4	5	5	4	7	6	6	6	4	5	6	6	6	1	2	6	2	7	7	7	6	4	7	2	6	7	7	4	1	7	1
4	2	2	5	5	4	5	3	3	5	6	3	4	3	5	3	6	6	1	2	6	6	6	2	2	1	2	2	2	3	7	3	2	4	4	3	4	4	4	4	2	1	1	3	2	7	6	2	2	2
6	5	5	4	3	5	2	4	4	4	6	5	5	7	4	6	6	6	6	5	6	6	4	7	2	4	4	2	6	2	6	6	3	1	4	7	5	6	4	5	7	7	5	7	2	7	7	7	7	7
5	4	6	5	5	5	5	5	5	3	5	4	4	3	5	5	3	3	2	4	3	3	7	4	4	4	5	4	6	4	7	4	4	4	4	7	4	4	4	4	7	7	6	7	7	7	7	3	1	1
7	7	7	7	7	7	7	7	7	5	7	6	6	2	4	2	6	6	1	2	6	2	3	5	4	3	6	5	6	6	6	6	6	4	7	7	7	6	6	6	7	7	7	6	7	5	7	3	6	4
4	1	6	4	3	4	5	7	4	6	7	4	5	3	2	2	5	4	2	1	5	4	6	4	4	6	2	2	4	4	5	5	4	4	3	7	5	5	5	5	7	6	1	6	7	4	3	3	3	3
7	6	4	7	7	7	7	7	7	4	7	5	7	5	5	5	4	4	2	4	6	5	6	6	3	4	5	5	6	6	6	4	5	6	6	4	6	6	5	6	7	6	4	7	6	4	6	3	3	3
7	7	7	7	7	7	7	7	7	7	7	6	6	4	5	6	5	5	2	2	5	5	6	4	3	3	6	6	4	3	7	2	3	6	5	6	5	5	4	5	6	4	2	2	6	2	7	1	1	1
4	6	7	4	4	7	3	6	3	5	4	3	5	5	7	7	5	6	7	7	7	7	4	2	7	4	7	7	7	7	7	7	7	7	7	7	7	7	7	7	7	2	2	7	7	5	7	7	7	7
7	7	7	7	7	7	7	7	7	7	7	7	6	4	4	4	4	6	1	5	3	3	7	6	6	4	6	6	5	5	4	4	7	6	4	5	5	5	5	5	6	7	3	5	5	5	6	3	4	3
7	5	6	7	4	6	7	7	4	7	7	7	7	5	5	5	3	3	2	5	3	4	7	7	5	4	6	7	6	5	7	6	5	5	7	7	7	7	7	7	7	7	7	6	5	7	7	4	5	5
4	4	4	7	7	4	7	4	4	4	4	7	7	4	4	4	6	6	1	6	3	2	7	7	7	6	7	7	7	6	7	6	7	6	7	6	5	7	6	4	7	5	4	6	7	5	7	3	5	5
1	1	3	6	4	4	2	2	3	5	6	6	6	7	5	4	5	5	4	5	3	5	4	4	5	5	4	5	5	4	5	5	5	5	4	4	5	4	5	4	4	4	5	5	6	5	4	4	5	5
5	6	4	4	4	4	5	5	5	4	6	6	4	3	5	5	1	3	1	3	4	4	6	5	4	5	4	6	4	6	6	6	7	6	6	4	5	6	5	5	6	6	4	5	5	5	6	4	4	4
7	4	4	6	6	5	6	6	5	4	6	4	5	3	3	5	3	2	4	4	2	6	6	7	7	7	6	6	7	7	2	7	7	2	7	5	7	7	7	7	7	7	7	7	7	6	7	7	7	7
6	5	7	6	6	4	7	4	5	6	7	7	7	1	1	1	6	6	5	5	4	4	6	7	7	7	6	5	6	6	6	6	5	5	6	6	7	7	7	7	6	5	7	6	7	7	7	6	6	6
7	5	6	7	7	7	7	5	7	6	6	6	6	3	3	4	6	6	4	3	6	3	6	4	3	5	6	6	5	3	4	5	6	3	5	6	7	7	4	5	7	5	4	6	4	6	6	3	3	2
3	3	4	6	4	4	4	4	4	3	4	3	4	7	5	4	4	7	5	4	6	7	7	7	1	4	6	7	7	7	7	7	7	7	7	5	7	7	7	7	7	6	1	7	7	7	7	4	1	1
6	6	7	7	7	6	7	6	7	7	6	6	7	6	7	7	7	6	6	6	7	7	6	6	6	7	6	7	7	7	7	7	7	6	6	6	6	7	6	6	6	1	1	1	4	4	7	1	4	3
5	5	5	6	4	6	7	5	4	7	7	7	7	4	4	4	5	5	4	1	4	3	5	6	1	5	6	4	6	7	7	4	5	7	5	4	6	6	6	6	3	5	1	7	6	4	7	4	3	3
7	7	7	7	7	7	7	7	7	2	2	7	4	2	3	2	1	1	3	5	3	1	5	4	3	4	3	4	5	4	5	5	4	5	5	4	4	4	2	4	3	2	4	3	4	4	2	2	2	2
4	4	4	6	6	4	6	4	4	7	7	7	7	6	4	5	2	2	2	4	3	6	6	6	5	6	6	6	6	6	6	6	6	6	6	6	6	6	6	6	6	6	2	6	6	6	6	6	2	2
6	4	4	4	6	4	4	6	6	4	4	4	1	2	3	3	1	3	2	4	5	5	5	7	7	6	6	6	5	6	6	5	5	5	5	7	7	7	7	7	7	5	6	6	6	5	7	6	6	6
4	2	6	7	5	5	7	5	4	3	4	4	4	5	5	4	5	5	5	6	4	6	5	7	7	4	7	7	7	7	7	6	5	4	7	5	7	7	7	7	5	7	4	7	7	7	7	4	7	6
6	6	6	6	6	6	7	6	4	6	6	6	6	5	3	3	5	5	1	2	3	3	4	6	2	3	6	4	5	6	7	5	4	7	7	4	6	6	4	5	5	6	1	7	6	5	6	2	2	2
6	5	5	4	6	4	4	6	6	4	4	2	2	6	2	4	5	5	5	6	4	4	3	6	6	5	4	3	5	3	6	4	6	3	6	6	6	6	2	2	7	5	7	6	7	4	7	2	2	2
5	3	5	5	6	5	4	5	5	5	5	6	4	2	4	2	3	3	3	4	3	2	5	7	4	7	4	2	4	4	3	2	5	4	2	6	6	3	3	6	3	4	2	4	4	2	7	1	4	3
7	6	5	7	7	6	7	6	6	5	7	4	4	7	7	7	6	6	7	3	6	6	6	6	7	6	7	6	7	7	7	6	6	7	6	6	6	6	6	6	7	6	7	6	6	6	7	6	7	6
7	4	7	6	6	5	7	7	7	5	7	4	7	2	4	2	5	2	3	5	3	6	6	7	7	7	6	6	7	7	7	7	4	3	7	4	7	7	7	7	7	7	3	7	7	7	7	6	7	6
4	3	4	4	3	3	5	4	3	4	4	2	3	3	4	4	4	4	2	1	3	3	2	7	7	7	5	5	6	7	7	7	7	5	7	7	7	7	7	7	7	7	7	7	7	1	7	1	1	1
6	4	4	3	3	4	4	3	3	3	3	2	2	4	3	5	7	6	3	5	5	5	7	7	7	7	6	6	6	5	4	6	3	5	5	5	7	7	7	7	6	5	4	5	6	5	5	3	5	4
4	1	5	5	4	1	7	1	1	6	7	5	6	4	5	6	3	2	4	3	3	3	7	6	5	4	4	5	3	5	6	4	4	6	5	6	6	1	1	3	7	4	3	2	6	6	7	3	5	4
5	4	6	7	5	5	6	5	4	4	7	2	6	5	5	6	7	7	6	3	7	7	4	7	7	6	7	7	7	7	7	7	7	7	7	6	7	7	7	7	7	7	6	6	7	7	7	4	3	3
6	5	4	7	7	5	7	5	4	7	7	7	7	5	6	4	5	5	4	6	7	7	2	6	6	7	7	6	6	6	7	6	5	4	6	4	6	7	7	7	6	6	7	6	6	7	7	6	6	5
6	3	5	6	5	7	7	5	4	5	6	6	6	6	7	7	5	7	7	2	7	7	7	6	4	7	6	7	7	4	4	6	4	4	4	4	7	7	7	7	4	4	7	6	7	7	7	7	7	7
5	5	5	6	6	5	6	4	4	6	5	6	5	6	4	6	5	5	6	4	5	5	5	5	7	4	5	5	7	5	6	5	6	4	5	7	5	6	4	4	7	5	3	3	6	5	7	4	4	4
6	6	6	6	6	6	6	6	6	6	6	6	6	5	5	5	2	2	4	3	4	4	7	4	3	4	4	3	2	4	3	3	3	5	3	5	4	5	3	4	5	3	3	5	4	5	6	3	1	1
7	7	7	7	7	7	7	7	7	5	7	7	5	5	4	5	6	6	3	4	3	3	7	6	6	6	6	6	6	5	6	6	6	5	5	6	6	6	6	6	6	6	5	6	6	6	6	5	5	5
5	5	6	5	6	6	7	7	7	7	7	5	5	4	4	4	6	6	2	4	6	4	6	3	4	1	6	3	3	5	3	4	5	4	5	5	5	3	3	3	5	3	2	4	5	5	7	5	4	4
7	7	7	7	6	7	6	7	7	4	3	7	6	6	3	4	6	3	2	1	6	4	3	6	6	6	5	6	6	7	7	7	6	7	6	4	7	7	7	7	6	6	2	7	5	4	7	6	6	4
6	6	7	7	7	7	7	7	6	3	6	7	7	5	5	5	4	3	2	4	6	5	7	7	7	7	6	7	7	7	7	7	7	7	7	7	7	7	7	7	7	7	7	7	7	7	7	6	7	6
1	1	4	1	1	3	1	1	1	3	3	3	3	5	5	6	4	4	5	4	4	4	5	7	7	7	7	4	4	7	7	7	6	4	7	4	7	7	3	7	7	6	4	7	7	3	7	5	4	3
6	6	6	5	6	6	6	6	5	6	6	6	6	5	6	6	5	5	6	3	6	6	3	7	7	7	7	7	7	7	7	7	7	7	7	7	7	7	7	7	7	7	7	7	7	7	7	4	7	4
6	6	6	4	4	5	4	5	4	5	5	7	6	3	5	4	1	2	3	1	3	3	3	6	6	5	7	6	7	5	7	4	4	6	7	4	6	6	6	6	6	7	4	7	6	5	6	4	6	5
5	5	5	5	5	5	5	5	5	4	4	4	4	5	5	6	6	6	6	5	6	4	6	4	6	3	4	4	6	7	5	4	5	4	5	5	3	5	4	6	5	6	4	5	5	5	4	3	6	4
3	2	4	7	6	5	6	3	4	5	6	4	5	7	6	6	6	6	7	3	4	4	3	4	4	5	4	4	5	4	4	4	5	3	5	4	5	5	4	5	7	5	4	4	5	5	7	4	3	2
7	7	7	7	4	7	5	7	7	4	6	7	4	5	5	5	3	3	2	4	2	2	6	6	1	6	7	7	7	7	7	7	7	1	7	7	7	7	7	7	6	7	6	7	7	7	7	1	1	1
6	4	4	5	4	4	5	4	4	4	4	4	4	4	5	5	4	3	5	3	3	3	7	2	2	4	3	7	7	4	6	4	7	5	4	4	5	6	4	4	1	1	1	4	4	7	5	1	1	1
7	6	6	7	7	6	7	7	7	7	7	4	6	4	1	1	6	4	1	3	4	6	6	5	5	3	6	4	5	6	6	5	5	5	4	6	5	5	5	5	5	5	5	6	6	4	6	3	5	5
5	4	6	6	6	6	6	6	6	6	5	6	5	5	7	7	5	5	7	7	5	7	4	7	7	5	6	4	7	6	7	6	7	1	5	7	7	5	7	6	7	6	6	5	7	7	6	6	7	7
7	3	4	7	7	4	7	3	4	4	7	7	7	5	4	4	3	2	3	3	3	3	2	5	4	4	5	4	6	4	5	5	6	6	5	5	7	7	7	7	3	2	4	5	5	5	7	3	3	3
6	6	2	2	4	4	7	2	4	1	1	4	5	7	7	7	5	5	6	7	5	4	5	7	7	5	7	6	7	5	7	5	6	6	3	3	2	7	6	6	7	6	3	5	7	7	7	1	2	2
7	6	6	5	5	5	5	5	5	5	5	5	5	7	6	6	5	5	7	2	7	7	4	7	6	6	7	7	7	6	7	6	7	4	7	7	7	7	6	7	6	5	6	6	7	7	7	4	4	3
4	2	3	4	6	3	2	5	4	5	3	5	6	2	2	2	1	1	4	3	1	1	2	7	7	7	6	6	6	7	7	7	6	6	7	5	7	7	7	7	7	7	7	7	7	7	7	5	4	5
4	4	4	1	2	3	6	4	4	4	6	6	1	6	4	6	6	6	6	5	2	4	3	6	6	6	7	5	7	6	6	5	6	5	6	6	7	5	5	6	6	5	1	6	6	7	5	6	6	5
7	4	4	4	4	3	4	5	4	4	3	4	4	4	5	5	4	4	4	6	6	6	6	7	7	7	7	7	7	7	7	7	7	5	7	7	7	7	7	7	7	7	6	7	7	6	7	7	7	7
6	6	7	6	6	7	6	6	5	7	6	6	7	4	2	6	2	3	5	6	1	3	7	7	7	7	7	5	4	5	7	5	4	4	6	4	7	7	4	6	7	7	3	2	7	4	4	3	4	3
7	6	6	6	6	4	6	6	6	7	7	7	7	2	3	2	3	2	2	4	3	2	2	3	5	4	5	3	2	4	4	4	4	4	4	4	4	6	3	4	6	6	7	5	7	2	6	2	1	1
7	6	7	7	7	6	7	7	7	6	7	6	6	3	5	6	3	3	4	4	3	2	6	6	7	7	1	7	7	7	7	7	7	6	7	1	7	6	7	7	5	5	7	5	7	7	7	5	5	4
7	6	7	7	7	6	7	7	7	6	6	6	6	6	4	7	5	5	7	3	4	4	3	4	3	3	4	4	4	4	5	4	4	4	5	3	4	5	4	4	5	4	4	3	5	4	5	3	4	3
5	6	7	6	6	7	7	7	7	6	7	6	6	4	3	3	1	3	1	1	1	1	7	6	6	6	5	6	6	7	7	7	7	7	7	7	6	6	6	6	7	6	5	6	7	6	7	5	5	5
7	7	7	7	7	7	7	7	7	5	5	7	7	7	6	5	6	7	2	4	6	7	7	4	4	4	7	6	6	6	7	6	6	7	7	6	7	6	7	7	6	6	5	6	6	6	6	5	5	4
6	5	7	7	6	7	7	7	7	6	7	7	7	7	7	7	4	4	6	5	6	6	6	7	7	7	5	7	7	7	7	6	7	7	7	6	7	7	7	7	7	7	3	7	7	7	7	7	7	7
7	7	7	5	5	7	6	7	7	6	7	6	6	5	3	2	2	3	5	5	2	3	2	6	4	4	6	7	7	7	7	7	7	5	7	4	7	7	7	7	7	7	4	5	5	7	7	5	4	3
7	7	7	7	7	7	7	7	7	3	2	1	2	5	5	5	4	4	2	5	3	5	6	3	3	5	5	7	7	6	7	5	7	7	5	4	7	7	7	7	7	6	5	7	5	5	7	4	4	4
6	1	2	3	4	2	7	3	4	4	4	4	4	6	7	7	5	6	7	7	6	4	4	7	6	5	6	6	7	7	6	7	7	6	7	6	7	6	7	7	7	7	5	7	5	5	7	5	5	5
1	1	3	6	4	3	6	4	4	3	4	3	3	4	5	2	5	5	1	4	6	6	4	6	3	4	6	5	4	5	6	5	4	7	5	4	6	6	6	6	5	5	1	5	4	4	4	5	5	5
7	5	5	6	4	5	5	7	5	4	4	4	4	2	4	2	5	5	4	4	5	5	3	2	1	1	5	4	4	5	3	5	5	6	4	6	3	3	3	4	5	5	1	4	6	6	6	1	2	1
7	7	7	7	7	6	7	5	5	6	6	6	7	7	7	7	5	6	7	4	6	6	7	7	7	2	7	7	7	7	7	7	7	7	7	7	7	7	7	7	6	5	1	7	3	7	7	5	4	3
6	4	4	6	4	3	5	4	3	4	4	2	4	4	5	5	4	4	3	6	3	3	6	7	7	7	7	7	7	6	7	7	7	6	6	5	7	7	5	7	7	6	4	6	7	5	7	4	6	5
6	5	4	6	5	5	6	5	3	6	6	5	4	4	3	4	2	1	3	1	1	2	3	7	7	7	4	5	7	3	7	5	6	4	7	7	6	7	7	6	7	7	2	6	7	7	7	7	7	6
7	7	7	7	5	7	5	7	6	6	7	5	6	5	7	7	7	6	6	7	6	6	3	7	7	4	4	6	6	4	7	6	5	6	7	7	7	6	7	7	7	7	1	7	6	7	7	2	1	1
4	3	4	6	6	5	1	6	6	1	1	6	4	5	4	4	5	5	4	4	5	6	3	7	7	6	5	4	4	4	7	4	4	7	4	6	6	6	6	6	7	7	4	5	6	6	6	1	2	1
6	6	6	6	6	6	6	6	6	7	7	5	5	3	3	1	1	1	5	4	2	1	5	6	6	6	6	6	5	6	6	6	6	6	6	6	6	6	6	6	6	6	6	5	6	6	6	5	6	5
5	4	3	6	4	4	7	5	4	5	5	5	5	4	5	3	6	3	3	4	3	6	7	6	6	6	7	7	6	5	6	6	7	4	6	4	7	6	6	6	6	6	5	4	6	5	6	3	6	3
7	4	6	4	4	4	4	5	4	7	7	4	7	2	5	2	1	1	1	3	3	1	2	1	1	1	7	7	7	7	7	7	7	7	7	7	7	7	7	7	1	1	1	2	7	4	7	1	1	1
7	7	7	6	6	7	7	7	7	7	7	7	7	4	2	4	5	5	2	1	4	4	2	6	6	6	4	4	4	4	4	4	4	4	4	4	6	6	6	6	4	4	6	4	6	4	6	4	4	3
4	1	4	3	4	4	4	2	2	6	4	2	2	5	5	5	4	4	2	6	3	3	6	6	2	6	3	3	7	4	7	4	4	1	7	7	6	6	6	6	7	6	1	7	4	5	7	4	4	4
5	3	5	3	5	5	2	5	3	3	1	3	4	3	3	4	5	4	3	4	4	4	3	6	6	6	6	7	7	5	6	5	7	7	6	5	7	6	6	7	7	7	4	4	5	5	7	4	4	3
7	6	7	6	6	7	7	6	6	7	6	7	7	6	2	6	6	6	7	6	3	3	5	4	4	4	2	1	5	4	4	4	4	4	4	4	4	6	4	4	7	6	4	6	6	4	7	4	4	4
7	6	7	7	6	6	7	6	6	6	6	7	6	3	2	4	1	1	3	2	2	1	3	6	6	6	4	6	6	6	6	6	6	6	6	5	6	6	6	6	6	6	6	6	6	6	4	4	4	4
4	4	3	6	6	4	4	5	5	5	7	7	7	6	4	5	5	5	5	4	5	4	7	7	7	7	4	6	6	7	7	7	6	6	7	1	7	7	7	7	7	7	4	7	6	7	7	4	4	5
6	6	7	6	7	5	7	6	5	6	6	4	6	7	6	6	5	5	7	6	7	7	5	5	5	5	4	5	6	4	6	5	5	6	6	5	6	6	6	6	6	5	5	6	6	5	6	4	4	4
3	1	2	3	1	5	2	4	3	1	1	4	4	5	5	4	5	5	1	3	3	3	5	6	6	6	5	5	5	5	5	5	5	5	5	5	6	6	6	6	5	5	6	5	6	6	6	5	5	5
7	6	6	4	6	5	6	6	5	3	6	4	5	6	4	4	3	2	2	2	2	4	3	6	7	6	6	5	5	4	7	6	5	6	6	7	6	6	6	6	7	4	4	4	7	6	7	4	5	5
7	5	7	7	4	6	7	7	4	5	7	7	4	4	1	4	6	6	1	5	6	5	1	5	5	5	7	7	7	7	7	7	7	6	7	6	7	7	7	7	5	6	5	5	6	7	6	4	4	3
6	6	6	7	6	6	7	5	6	7	6	6	6	5	5	5	4	2	1	4	4	4	6	4	4	2	6	5	5	5	7	5	6	2	6	6	7	7	5	7	6	4	3	6	6	5	7	2	1	1
1	2	3	1	1	2	1	1	2	7	7	7	7	5	5	4	5	5	3	2	3	3	5	7	7	6	6	5	6	6	6	4	7	5	6	7	6	7	6	6	7	6	3	7	6	7	6	1	1	1
7	4	5	6	4	4	6	3	3	5	6	3	3	5	5	3	1	1	3	3	2	1	2	7	5	7	7	7	7	5	7	7	7	7	7	1	7	7	7	7	7	7	7	1	7	3	7	1	5	1
6	4	5	6	7	7	7	7	7	6	7	7	6	5	6	4	3	6	4	3	4	4	7	7	3	6	7	7	7	7	7	7	6	4	7	7	7	7	7	7	4	7	4	7	6	4	6	2	2	1
6	6	6	3	3	5	3	5	5	1	1	1	1	5	5	7	5	5	6	3	6	4	6	6	7	4	6	6	6	6	6	6	6	6	6	6	6	6	5	5	7	3	3	7	6	6	7	3	5	3
5	4	5	5	5	5	5	5	5	6	7	5	6	5	4	4	3	3	1	3	2	3	2	7	2	3	5	7	7	7	7	7	7	1	7	5	7	7	7	7	7	7	7	7	7	7	7	1	7	2
5	4	6	4	2	6	6	5	4	3	5	3	2	4	4	4	4	6	2	5	6	5	6	6	7	6	7	7	7	7	7	6	7	7	7	7	7	7	6	7	7	7	4	7	7	7	6	2	5	3
6	6	5	5	6	6	5	5	6	7	7	7	6	4	6	4	4	4	2	2	3	6	2	6	6	6	6	4	1	3	6	3	2	4	4	4	5	6	3	4	6	5	3	3	4	1	6	3	3	2
6	5	7	7	7	7	4	7	7	5	3	7	7	6	7	6	7	7	7	2	6	6	5	7	2	4	6	6	7	6	7	7	6	6	7	5	7	7	7	7	7	7	5	5	7	5	7	3	4	3
6	5	5	5	4	5	6	5	4	7	4	5	4	3	4	1	5	5	2	4	4	4	2	6	6	5	6	6	5	5	6	6	6	4	6	7	7	7	6	6	6	5	5	6	5	6	6	4	4	4
6	3	7	7	7	4	7	6	7	6	6	4	6	3	3	4	2	3	3	3	3	3	2	5	5	5	4	6	7	5	4	4	5	4	4	4	5	5	4	5	4	4	4	5	5	4	4	4	4	4
4	5	7	4	7	7	7	7	7	3	1	7	2	6	7	7	4	6	6	7	7	4	6	6	5	4	5	5	5	5	7	4	7	7	6	6	7	7	7	7	6	2	5	6	6	4	6	2	2	2
5	3	6	7	5	5	7	5	6	2	7	3	2	2	4	1	1	3	3	5	1	4	6	5	1	6	3	6	6	6	7	6	6	7	6	6	7	7	6	7	6	3	1	6	7	6	7	1	1	1
6	6	6	6	4	6	6	7	6	7	7	7	6	1	1	4	5	5	3	1	5	5	3	7	7	4	4	5	7	4	7	7	4	4	5	2	7	7	7	7	7	6	3	5	6	6	7	3	3	3
4	5	4	2	2	3	2	3	3	2	6	4	4	1	4	4	3	1	4	3	2	1	7	7	5	5	6	7	5	6	7	6	6	4	6	5	6	6	6	6	6	6	5	7	6	6	6	4	4	4
4	4	6	6	3	6	6	6	6	5	6	6	4	5	6	7	4	4	6	2	4	4	3	1	1	7	6	6	6	5	5	5	6	5	5	7	7	7	7	7	3	5	4	5	4	4	4	5	5	5
6	6	6	6	6	6	6	6	6	5	7	6	6	4	4	2	5	5	2	3	4	4	6	6	6	6	5	5	5	5	5	5	5	5	5	5	6	6	6	6	5	5	6	5	6	6	6	5	5	4
6	4	3	4	4	3	5	4	4	2	2	4	2	6	6	5	7	6	3	6	7	7	6	7	1	5	7	5	6	4	7	6	1	2	7	2	7	7	1	7	7	7	7	7	7	7	5	7	7	7
7	7	7	6	5	6	7	5	6	7	5	5	7	3	5	5	4	6	3	2	3	3	7	5	5	4	5	4	4	4	5	5	4	3	5	6	4	5	5	4	7	5	3	4	3	5	4	2	5	5
5	4	6	7	4	7	7	6	7	4	4	6	5	3	5	5	5	5	4	3	6	4	7	7	1	4	7	7	7	7	7	7	7	7	7	3	7	7	7	7	7	7	1	7	7	7	7	1	3	1
7	4	4	5	5	5	1	3	5	1	2	1	1	3	2	1	5	4	1	4	4	4	2	7	7	6	6	5	6	5	5	6	5	5	6	6	7	7	4	6	6	5	1	6	7	7	6	5	1	1
4	4	4	7	7	6	7	4	7	7	7	7	7	7	4	6	5	5	6	4	3	5	5	6	7	6	7	7	6	6	6	7	6	6	6	6	7	6	5	7	6	7	7	7	5	7	6	7	6	6
6	6	6	6	4	6	7	7	6	4	7	7	7	2	2	2	6	3	4	5	5	5	3	7	7	7	7	6	7	6	7	5	7	5	6	7	7	7	7	7	6	6	1	7	7	7	6	7	7	7
6	4	6	4	4	6	6	5	4	6	6	6	6	3	5	5	5	5	1	5	4	4	7	7	2	2	2	4	7	4	1	6	5	1	3	6	3	1	1	1	7	7	2	7	7	7	7	1	4	3
7	4	3	7	5	4	7	5	4	3	6	4	5	4	5	4	4	6	4	6	4	4	6	7	7	5	6	6	5	6	7	5	4	5	5	4	5	7	7	5	4	5	4	5	4	4	5	4	4	4
7	5	7	7	7	7	7	7	7	5	7	6	6	5	7	5	5	5	4	3	5	4	6	5	3	4	5	5	6	5	6	6	5	5	6	5	5	6	6	6	6	3	2	7	3	5	5	3	5	4
6	5	6	7	7	6	6	5	5	6	7	6	6	4	4	5	5	5	1	5	5	5	6	7	7	7	7	7	7	7	7	6	7	6	7	6	7	7	7	7	7	5	3	7	7	7	7	6	6	5
7	6	7	7	7	6	7	7	7	7	7	6	7	6	7	7	7	7	6	2	5	5	7	7	5	2	6	6	5	5	5	5	6	5	5	5	7	7	5	5	7	6	1	5	4	5	5	6	6	5
7	5	7	5	4	5	6	6	5	4	5	5	5	6	7	7	7	7	6	4	6	7	5	6	6	3	6	3	4	5	2	3	5	6	4	3	5	6	4	5	2	1	1	6	4	1	1	1	1	1
7	7	7	7	7	7	7	7	7	4	7	7	7	3	3	2	5	5	1	2	2	6	7	7	2	3	7	7	4	7	7	7	4	1	7	7	7	7	7	7	7	4	7	7	7	7	7	2	4	3
4	6	7	6	6	7	5	5	5	7	6	5	4	3	4	4	6	2	2	2	3	3	7	5	7	4	4	5	6	3	6	5	6	7	5	7	5	6	5	5	7	5	1	7	4	2	6	2	5	4
7	6	6	6	6	6	6	6	6	6	5	6	6	4	1	4	2	2	3	1	4	4	5	6	5	4	7	7	7	7	7	7	7	7	7	7	5	7	7	6	4	4	5	5	4	4	4	4	5	4
7	5	4	4	3	5	4	5	4	6	7	5	7	4	5	5	2	3	1	5	1	3	6	6	6	6	7	6	7	6	7	6	7	6	7	7	6	6	6	6	7	7	2	7	6	4	7	7	6	7
4	3	6	5	3	6	4	5	4	5	5	6	6	1	4	1	2	3	5	5	3	3	5	7	7	7	4	6	4	7	6	6	4	6	6	4	7	7	7	7	7	6	5	7	6	6	7	6	6	6
6	5	5	4	4	6	6	6	5	3	6	4	5	6	6	3	6	7	5	1	6	5	3	4	4	4	4	5	6	3	5	6	5	6	6	4	5	5	5	5	7	5	3	4	5	4	6	4	2	2
1	4	4	4	4	4	4	4	4	4	4	4	4	6	6	4	4	4	1	2	4	4	2	6	6	6	4	7	7	7	7	5	6	6	6	7	7	7	7	7	6	7	7	6	6	4	7	7	7	7
7	7	7	7	7	7	7	7	7	3	7	1	7	5	5	4	4	4	3	2	4	4	2	5	3	2	4	4	2	7	7	5	1	6	7	6	6	6	6	4	7	1	1	3	5	4	7	1	1	1
2	2	2	2	4	2	2	4	4	3	3	3	3	3	5	5	3	1	5	6	2	3	6	5	4	4	6	5	3	4	4	4	6	6	4	4	6	6	4	6	5	3	4	6	7	1	7	4	4	3
7	3	6	6	2	2	6	4	4	4	2	2	4	5	4	4	5	5	1	3	5	5	5	6	7	4	3	5	6	3	6	4	4	5	6	5	6	7	6	5	7	5	1	2	3	2	7	1	2	3
6	6	6	6	6	6	6	5	5	5	6	5	5	5	4	4	5	5	2	4	5	5	1	4	5	4	3	2	4	4	6	6	4	4	6	3	4	5	4	4	6	5	4	4	4	1	6	1	1	1
6	4	6	6	6	5	5	6	6	6	6	4	6	5	6	5	4	6	2	3	6	5	7	6	7	6	5	7	6	6	5	6	6	6	6	6	6	5	6	7	7	7	7	6	5	7	6	6	5	5
6	7	6	7	4	5	5	5	4	4	6	3	5	6	7	6	4	4	4	3	7	7	3	6	7	7	7	7	6	5	4	5	7	4	4	1	6	6	5	6	7	6	6	6	7	6	7	5	4	4
4	6	6	7	6	3	6	7	7	7	7	4	7	5	3	4	4	2	1	1	3	3	4	2	5	3	4	4	4	4	4	4	4	3	4	5	5	5	5	5	4	4	2	4	5	5	5	4	4	3
6	6	6	6	4	5	6	3	4	5	7	5	7	6	7	7	5	5	6	7	4	4	5	6	6	5	4	6	7	6	7	6	6	5	6	7	7	7	6	6	7	4	3	7	5	7	7	3	4	3
6	7	6	7	5	6	6	4	4	3	5	6	5	6	7	7	7	6	6	6	7	6	3	5	5	4	7	6	6	5	6	6	7	4	5	4	7	6	6	6	7	5	2	6	4	5	6	4	4	4
5	5	3	4	3	1	4	3	1	2	4	1	4	7	7	6	6	6	7	6	5	5	3	7	5	7	4	5	6	5	7	7	7	7	5	3	6	7	7	5	5	5	7	6	7	6	7	5	5	6
6	4	6	5	5	5	6	6	5	5	5	5	5	7	5	6	5	5	7	6	6	4	3	5	6	4	6	4	5	4	6	4	3	2	4	4	4	6	4	5	6	7	5	5	4	4	6	3	5	4
6	6	6	6	6	6	6	6	6	6	3	5	5	7	6	6	6	6	7	6	4	4	3	7	4	7	7	7	7	4	7	6	5	7	7	7	6	7	6	4	7	6	1	7	7	4	7	3	3	3
6	5	6	6	6	6	6	6	6	6	6	6	6	6	6	5	7	6	2	4	5	5	7	5	3	5	6	4	5	4	6	5	5	6	4	5	6	6	5	6	5	5	3	5	5	5	7	3	3	3
5	7	6	5	4	5	7	5	5	7	6	6	7	2	4	4	6	4	5	2	2	6	1	6	6	5	6	6	6	6	6	6	6	6	6	4	6	6	6	6	6	6	6	6	6	5	6	6	6	6
4	5	5	5	4	4	5	7	3	4	6	6	5	1	3	3	3	3	1	3	3	3	7	7	4	6	4	5	5	6	4	6	5	1	7	4	7	7	7	7	7	7	5	7	5	6	7	1	4	1
6	6	6	5	6	7	6	5	5	7	7	4	7	6	7	7	6	6	7	2	6	5	6	5	6	7	6	6	6	6	5	7	7	6	6	6	7	6	5	6	6	1	6	6	6	7	7	3	5	4
4	3	3	4	3	3	7	3	3	2	6	1	2	3	3	2	4	2	2	4	6	6	7	6	6	5	7	6	7	6	7	7	6	6	7	7	6	6	6	6	7	7	7	6	7	6	7	6	1	1
5	5	5	5	5	5	5	6	6	5	6	5	5	6	4	6	6	3	5	4	4	4	4	7	7	7	6	7	6	7	7	7	7	7	7	6	7	7	7	7	7	6	5	7	7	6	7	1	2	2
4	4	4	5	5	5	5	5	5	5	6	6	5	7	6	6	5	5	6	5	7	4	6	4	4	4	4	4	6	3	3	4	4	5	4	7	4	4	4	4	6	4	1	4	4	1	4	1	1	1
6	7	5	7	7	5	7	6	7	5	7	7	7	3	4	4	2	1	4	1	3	1	4	6	6	7	7	6	7	6	6	6	6	7	5	6	7	7	6	7	6	7	7	7	7	7	6	6	7	7
7	4	7	6	6	5	5	4	3	7	4	5	4	5	3	5	1	1	4	4	1	2	7	6	6	6	6	6	6	4	4	5	6	4	5	6	4	6	4	4	5	4	6	5	6	5	6	6	6	5
5	5	5	5	4	5	4	4	4	4	4	4	5	7	4	6	4	4	1	5	6	4	6	5	4	2	5	2	5	5	3	5	3	1	3	4	6	5	3	4	4	4	4	4	6	4	7	3	3	2
6	6	6	6	2	6	6	6	6	7	7	7	7	6	6	4	2	2	3	1	4	4	5	7	7	6	2	5	7	3	7	3	4	3	4	7	3	7	5	4	5	3	1	4	4	6	7	1	1	1
7	7	7	7	7	7	7	7	4	4	7	7	4	4	5	5	3	3	1	6	5	5	7	7	5	6	4	5	7	6	5	4	6	4	6	5	6	5	5	5	6	5	5	6	5	6	6	5	5	4
5	4	4	5	5	4	7	4	4	2	5	6	4	5	5	5	5	5	2	6	5	5	7	6	2	4	4	3	5	2	4	3	5	3	3	3	5	4	3	4	6	3	3	6	4	2	5	2	6	1
6	5	6	6	6	5	6	6	6	5	6	6	5	5	5	3	4	4	1	1	4	4	4	6	6	5	5	5	5	5	5	5	5	4	5	4	6	6	4	6	7	7	5	5	7	6	7	3	4	4
5	6	6	4	4	5	5	4	4	1	4	5	5	6	4	5	5	5	4	2	4	4	7	5	6	4	6	6	7	6	6	6	6	5	6	6	7	6	6	6	6	6	3	6	6	4	7	5	3	3
4	3	3	3	3	4	5	2	2	5	7	4	5	5	3	4	4	4	1	4	5	5	1	7	2	2	2	3	5	2	5	3	4	4	4	7	7	7	6	7	7	5	7	7	4	7	7	7	5	5
7	5	6	6	6	7	6	7	6	7	7	7	7	3	4	3	5	5	4	1	2	6	6	6	5	4	4	6	5	4	5	4	5	4	5	3	5	5	5	5	4	5	4	6	5	4	6	4	4	4
4	3	3	3	3	5	3	3	3	5	7	7	7	7	4	7	4	4	6	6	3	6	3	4	4	4	5	5	5	4	3	4	5	5	5	1	4	4	4	4	4	4	4	4	4	4	7	4	4	3
7	2	6	3	4	4	6	4	5	2	5	7	4	6	7	7	4	7	7	2	7	4	7	6	6	5	6	7	6	6	6	6	6	6	6	4	6	6	6	6	5	6	1	7	6	6	6	7	4	6
7	4	5	7	7	6	7	7	5	7	5	5	6	3	2	4	3	2	1	2	2	3	6	7	7	7	7	6	7	7	7	7	7	7	6	7	7	7	7	7	7	7	4	7	5	7	7	4	7	6
6	6	3	4	4	4	7	4	4	4	6	5	5	7	6	6	7	7	7	5	6	7	5	7	7	7	7	4	7	7	7	7	7	6	7	7	7	7	7	7	7	6	1	7	7	5	6	1	3	1
7	7	7	7	7	7	7	7	7	4	5	5	5	7	7	7	6	6	6	7	5	5	5	6	5	5	7	5	6	7	7	7	7	6	5	6	6	7	7	7	5	4	4	7	7	6	7	5	7	2
7	3	7	7	3	7	7	7	4	6	7	7	5	4	5	4	3	3	4	3	2	2	3	5	5	5	4	4	4	5	5	5	5	5	5	5	5	5	5	5	5	5	4	4	4	4	4	5	5	4
3	3	5	3	4	4	3	4	4	4	5	4	4	2	4	2	6	6	5	3	2	3	7	4	3	7	7	6	3	6	7	6	6	7	6	7	7	7	3	7	7	5	1	7	6	6	6	1	1	1
5	4	5	7	6	4	6	6	6	5	1	6	6	5	4	5	5	6	5	5	6	6	7	3	4	4	1	4	6	4	4	4	2	4	4	7	4	3	4	4	2	2	4	2	4	1	2	2	2	2
4	4	4	3	3	3	3	3	3	6	6	6	6	4	5	4	5	3	2	3	3	3	2	6	6	6	6	6	6	6	6	6	6	2	6	6	6	6	6	6	6	6	1	6	4	3	6	6	6	4
7	7	7	7	7	7	7	7	7	4	7	7	7	7	7	7	7	6	6	4	6	4	7	5	5	5	4	5	5	5	6	6	5	5	6	4	5	5	5	5	6	5	5	5	5	5	6	5	5	5
4	3	4	5	4	5	4	5	4	5	4	5	6	7	4	5	5	6	5	3	4	4	6	1	1	2	6	7	7	7	7	7	4	7	7	7	7	7	6	6	7	7	3	7	7	5	5	7	7	4
7	7	6	7	7	6	6	6	6	4	5	5	5	5	6	6	5	5	6	5	5	7	3	6	5	5	5	4	4	6	6	5	5	4	6	4	6	5	6	5	4	5	6	5	5	5	5	5	5	5
7	6	6	6	5	7	7	6	6	7	6	5	4	4	2	4	3	1	5	2	1	1	2	6	6	6	6	6	5	5	5	5	5	4	4	4	5	5	4	5	7	6	4	5	5	5	6	4	5	6
6	6	6	7	5	5	7	5	5	6	7	6	6	7	7	7	4	6	6	7	6	6	3	7	7	7	7	7	7	7	7	7	7	4	7	6	7	7	7	7	7	5	2	7	5	3	6	3	5	3
5	4	3	5	2	5	4	3	2	5	7	3	5	1	1	3	2	1	5	2	2	5	3	1	4	1	5	1	4	1	7	5	1	1	1	7	2	3	1	6	7	6	1	6	5	1	7	1	1	1
5	5	5	5	5	5	5	5	5	4	2	3	2	6	5	4	4	4	3	2	4	4	2	7	7	1	2	1	4	4	7	4	7	4	7	2	7	6	7	7	7	6	4	5	7	2	6	1	3	2
6	5	4	4	5	4	4	5	5	1	1	3	2	6	6	4	4	4	4	4	3	3	1	6	5	4	7	5	4	4	7	4	4	4	5	5	7	7	5	4	7	7	5	7	7	6	7	5	4	4
4	5	7	4	3	7	5	7	7	7	7	7	7	4	5	3	4	3	2	2	5	5	2	7	7	7	5	5	7	4	7	5	6	4	7	4	5	7	4	6	4	4	4	4	7	4	7	4	3	3
7	7	7	5	5	7	4	7	7	5	7	5	5	6	4	6	4	4	3	6	2	4	6	7	7	6	7	7	7	7	7	7	7	4	7	7	7	7	7	7	7	7	7	7	7	7	7	5	6	5
7	7	7	7	6	7	7	7	6	5	5	7	7	4	2	2	5	5	3	1	5	6	4	1	1	1	7	7	7	6	6	6	7	6	6	7	1	1	2	2	6	6	2	6	2	2	2	6	6	4
7	7	7	6	7	6	7	6	5	5	6	6	6	5	5	4	3	3	1	4	4	3	2	6	7	5	7	7	7	6	5	7	7	7	6	7	6	5	7	7	5	5	5	7	7	5	7	5	5	5
7	6	7	7	6	7	7	7	7	6	6	7	7	4	3	3	5	5	5	4	3	5	5	4	3	2	5	4	4	3	6	4	4	4	4	3	4	6	3	5	4	4	2	3	6	2	6	2	2	2
6	6	6	6	6	6	7	6	5	6	5	6	6	5	7	7	6	6	6	7	6	7	3	7	7	6	7	7	6	7	7	5	7	4	7	7	7	7	7	7	4	4	1	7	7	6	6	1	1	1
7	6	7	7	7	7	7	7	7	3	7	7	4	4	7	7	3	3	7	2	4	4	6	6	6	5	6	6	5	5	6	5	5	5	6	4	6	6	5	7	7	7	5	7	7	6	7	6	5	4
6	3	4	5	6	3	7	6	5	6	6	6	6	3	4	3	6	3	4	4	5	4	7	4	2	2	1	4	5	4	4	5	5	4	5	7	6	6	5	6	3	6	3	5	6	6	6	2	6	5
6	4	5	6	5	4	4	3	4	5	5	4	6	4	4	6	4	4	5	6	4	4	4	5	4	6	5	4	6	7	7	4	7	6	6	5	7	7	5	7	7	6	3	7	7	6	7	1	2	1
5	5	5	5	4	5	5	4	5	2	5	4	4	3	3	2	3	3	2	4	2	2	7	5	5	6	5	7	7	6	7	6	7	5	7	7	4	6	4	5	7	7	1	6	4	5	5	6	1	1
[truncated: 5 more columns]

## Sheet: CFA
STL 1	STL 2	STL 3	STL 4	STL 5	STL 6	STL 7	STL 8	STL 9	STL 10	STL 11	STL 12	STL 13	FL 1	FL 2	FL 3	FL 4	FL 5	FL 8	FL 9	SCL1	SCL 2	SCL 3	SCL 4	SCL 5	SCL 6	SCL 7	SCL 9	SCL 10	SCL 12	SCL 15	SCL 16	SCL 17	SCL 18	SCL 19	SCL 20	SCL 22	SCL 26	SCL 27	SCL 28	CL 1	CL 2	CL 4	CL 5	CL 6
7	7	7	7	7	7	7	7	7	6	7	7	7	2	4	1	1	3	1	4	7	7	7	7	7	7	7	7	7	7	7	7	7	7	7	7	7	7	7	7	5	5	6	6	6
7	6	6	4	4	7	4	7	6	4	4	4	4	7	7	6	6	6	7	4	7	7	6	7	7	7	7	7	7	6	7	7	7	7	7	7	7	7	7	7	7	7	7	7	7
7	7	7	7	7	7	7	7	7	6	6	6	6	4	4	5	4	6	3	6	7	7	7	6	7	7	7	7	7	7	7	7	7	7	7	7	7	6	7	6	2	5	1	5	1
5	4	6	4	4	3	4	3	4	6	4	4	4	7	5	4	5	5	3	5	7	7	7	7	7	7	7	7	7	7	7	7	7	7	7	7	7	7	7	6	6	6	6	4	6
6	3	6	4	5	6	4	4	4	6	6	6	6	6	7	7	7	6	7	7	7	7	7	6	7	7	7	7	6	7	7	7	7	7	7	7	7	7	7	7	4	4	4	4	4
4	4	3	4	2	4	4	2	5	7	7	7	7	4	5	3	4	4	3	5	7	7	7	7	7	7	7	7	7	7	7	7	7	7	7	7	7	7	7	7	5	5	5	5	5
5	5	4	4	4	4	4	4	3	6	6	4	4	7	4	7	4	4	3	6	7	6	7	7	7	7	7	7	7	7	7	7	7	7	7	7	7	7	6	5	4	4	4	7	4
5	5	5	5	5	5	5	5	5	4	4	4	5	6	4	6	4	4	6	6	7	7	7	7	7	7	7	7	7	7	7	7	7	7	7	7	7	4	7	4	5	5	5	6	5
7	6	6	6	5	6	6	5	6	5	6	6	6	6	3	4	6	3	6	4	7	7	7	7	7	7	6	7	7	7	7	7	7	7	7	7	7	6	7	6	4	5	4	5	4
7	5	7	7	7	7	7	7	7	7	7	7	7	7	6	5	5	7	5	5	7	7	7	5	7	7	7	6	7	6	7	7	7	7	7	6	7	7	7	7	5	5	5	5	5
7	7	6	7	6	6	7	6	5	6	7	6	7	2	4	2	5	5	5	5	7	7	6	7	7	7	7	7	7	7	7	7	7	7	7	5	7	5	6	5	7	7	7	7	7
6	4	7	6	6	6	6	6	6	6	6	6	6	5	4	2	3	3	3	3	7	7	7	6	7	7	6	6	7	7	7	7	7	7	7	7	6	6	7	7	5	5	5	5	5
6	5	4	6	5	3	6	5	5	5	7	5	6	6	7	7	7	7	6	7	7	6	7	6	7	7	7	6	7	6	7	7	7	7	7	7	7	7	6	6	6	6	5	6	6
7	6	7	7	6	5	6	7	6	7	7	7	6	6	5	5	4	4	5	5	7	7	6	7	7	6	6	7	7	7	7	7	6	6	5	7	7	6	6	6	7	7	7	7	7
4	3	4	5	4	4	5	4	3	4	5	4	5	4	5	3	6	3	3	6	7	7	7	7	6	7	7	7	7	7	7	7	7	7	7	6	7	4	7	6	5	5	5	5	5
6	4	5	4	5	6	5	6	6	6	6	6	5	4	4	4	6	6	6	4	7	7	7	7	7	7	7	7	7	7	7	7	7	7	7	5	7	5	7	6	6	6	5	6	5
7	7	7	7	7	7	7	7	7	2	5	6	5	1	3	3	3	3	3	3	7	7	7	7	7	7	7	7	7	7	7	7	7	7	7	7	7	3	3	3	7	6	7	7	7
7	7	7	7	7	7	7	7	7	5	6	7	5	5	5	5	4	4	6	5	7	7	7	7	7	7	7	6	7	5	7	7	6	7	6	7	7	6	6	5	7	7	6	6	7
6	6	6	6	6	6	4	2	2	5	1	7	6	6	4	5	2	2	3	6	7	7	7	6	6	6	7	7	6	7	7	7	7	7	7	7	7	5	4	5	4	4	4	4	4
4	4	4	4	4	4	4	4	4	4	5	6	6	1	1	1	3	2	3	3	6	6	7	7	6	7	6	6	6	7	7	7	7	7	7	7	7	6	7	7	5	5	5	5	5
6	5	5	4	4	5	7	5	5	5	3	5	2	4	5	5	5	5	5	5	7	7	7	6	6	7	7	7	7	5	7	7	7	7	7	7	7	7	7	7	4	5	5	4	4
7	7	5	7	7	6	7	6	6	4	7	7	7	5	5	4	3	3	4	3	7	7	6	7	7	7	7	7	7	6	7	7	7	7	6	6	6	4	3	3	7	7	7	7	7
7	5	5	5	6	6	6	7	5	6	6	6	6	5	5	4	5	5	4	6	7	6	7	7	5	6	7	4	5	6	7	7	7	7	6	7	7	7	7	7	4	4	4	4	4
6	6	6	6	4	6	7	5	4	4	6	7	5	7	7	7	4	6	6	6	7	7	7	7	6	7	6	5	7	6	6	6	6	6	7	6	7	7	7	7	5	5	4	4	4
7	7	7	7	7	7	7	7	7	6	6	6	6	4	1	1	6	4	4	6	6	6	6	4	7	7	7	5	6	5	7	6	7	7	7	7	6	7	7	7	5	5	4	5	4
7	2	5	7	7	3	7	6	7	7	7	4	4	4	5	6	6	6	6	4	6	7	6	7	6	7	7	6	6	6	7	6	5	7	6	7	6	6	7	6	7	7	7	6	7
7	5	7	7	7	7	7	4	4	3	7	7	7	5	5	4	4	4	5	5	7	7	5	7	6	6	6	7	7	7	7	7	7	7	7	7	5	5	6	6	4	4	4	4	4
4	2	3	3	3	3	4	3	3	4	4	4	4	5	4	4	5	5	5	5	6	7	6	7	7	6	6	7	6	7	7	7	7	7	7	7	7	7	6	6	5	6	5	5	5
7	3	6	6	5	5	7	4	4	4	5	6	4	5	7	4	4	4	5	5	7	7	7	6	6	7	7	7	4	7	7	7	6	7	7	7	7	6	7	6	4	1	4	7	4
5	2	4	3	3	2	3	3	3	6	4	2	4	5	6	4	4	4	5	5	7	7	7	7	4	7	7	7	4	7	7	7	4	6	7	7	7	7	7	4	4	4	4	4	4
6	5	3	6	4	2	1	6	4	4	6	1	4	5	5	5	5	5	5	5	6	7	6	7	7	7	7	6	7	7	7	7	7	7	2	7	7	2	5	3	5	5	4	5	4
6	6	6	7	6	5	7	6	5	6	7	6	5	2	3	3	1	3	5	5	7	6	6	6	7	7	7	7	7	7	7	7	7	7	7	2	6	5	4	4	6	7	5	7	7
5	5	5	4	5	4	5	5	5	5	5	4	5	6	2	6	6	6	3	3	7	7	7	7	7	7	7	7	7	6	7	7	5	7	7	6	7	5	2	3	5	5	5	5	5
6	3	6	6	5	6	6	6	6	4	7	7	7	3	3	5	3	2	2	6	2	7	4	7	7	7	7	7	7	6	7	7	7	6	5	6	7	7	7	7	7	7	7	7	7
7	7	5	7	6	6	7	5	4	2	4	1	4	3	5	5	2	3	1	1	7	7	7	7	7	7	6	7	7	7	7	7	7	7	5	7	6	4	6	5	2	3	3	5	4
6	4	5	7	4	4	7	5	3	4	5	1	5	5	7	7	5	6	7	7	7	6	7	7	7	7	6	7	7	6	7	7	7	7	6	5	7	4	5	4	4	4	3	4	4
5	5	4	5	5	5	2	5	4	6	4	1	4	6	5	5	5	5	4	2	7	7	4	7	7	7	7	6	5	7	7	7	7	7	5	7	7	4	7	6	5	5	5	5	5
7	5	7	7	4	5	7	7	7	7	7	7	7	5	5	5	4	3	6	5	7	7	7	6	5	6	6	6	5	6	7	7	7	7	7	7	6	6	6	6	7	7	7	6	7
7	6	6	6	6	7	4	6	6	6	7	6	6	1	1	4	5	5	5	5	7	7	4	7	7	7	7	7	7	7	6	6	6	6	7	7	7	3	4	3	4	4	4	4	4
7	4	3	6	3	2	6	6	4	5	5	5	5	4	1	4	6	6	6	5	7	7	7	2	7	7	6	3	7	7	7	6	7	7	7	7	7	5	4	4	4	4	4	5	4
3	3	7	4	4	4	4	4	4	4	4	7	1	5	3	5	4	6	6	6	6	6	6	7	6	7	6	6	7	7	6	6	6	6	7	6	7	7	6	7	5	5	5	5	5
6	6	6	5	6	5	6	7	7	3	6	5	5	6	4	6	5	5	5	5	7	6	5	6	6	7	7	7	7	7	7	7	7	7	7	6	7	5	5	5	6	6	6	7	6
5	6	6	3	4	5	3	6	4	4	6	4	5	3	3	2	4	2	6	6	6	6	6	5	6	6	7	7	7	7	7	7	6	7	6	5	6	5	5	5	7	5	6	6	6
6	5	6	6	6	6	6	6	6	5	5	4	4	6	6	4	2	2	4	4	7	7	7	6	7	6	7	7	7	7	7	7	7	7	7	7	7	1	2	2	4	4	1	1	1
6	7	5	6	5	5	6	5	5	6	6	6	6	4	5	4	4	4	5	5	7	6	6	7	7	7	6	6	7	6	6	5	7	7	5	5	6	4	4	3	5	4	4	4	4
7	7	7	7	5	7	7	6	7	7	7	7	7	2	4	2	5	5	3	1	7	5	4	6	7	6	5	6	5	6	6	7	7	7	6	6	6	4	5	5	5	5	4	5	7
6	6	5	6	5	4	6	5	5	6	7	6	7	5	5	4	5	5	3	3	6	7	5	7	7	7	6	7	7	7	6	7	7	6	7	7	7	5	5	5	4	5	4	4	3
7	7	7	5	6	7	5	6	6	5	6	5	6	5	5	5	4	4	3	5	6	6	7	7	6	6	6	6	5	7	7	7	5	5	7	5	6	6	6	5	4	4	5	4	5
6	6	5	7	5	4	7	4	4	4	4	7	6	5	7	7	7	6	6	6	7	7	7	4	5	7	3	5	6	7	7	7	7	7	7	7	6	7	7	6	5	4	4	3	4
7	6	6	6	4	5	6	4	4	6	6	6	5	5	6	5	4	6	6	5	7	7	7	7	6	4	5	7	6	5	7	5	5	6	6	6	5	7	5	5	4	4	4	4	4
7	7	7	7	6	7	7	7	7	6	6	6	6	4	4	2	5	5	4	4	5	4	7	7	7	7	7	7	7	6	7	7	7	7	5	4	7	7	7	7	4	4	5	4	5
4	4	4	5	5	5	4	5	4	5	4	5	4	3	4	3	5	5	3	4	6	7	6	7	7	7	5	7	7	6	7	7	7	7	7	6	5	5	7	5	6	7	6	7	6
7	7	6	5	5	4	6	5	4	5	5	5	5	3	1	1	3	3	3	2	7	7	7	7	7	7	4	6	7	5	7	7	6	6	5	7	5	4	4	4	7	7	7	7	7
7	4	6	4	3	4	4	4	4	5	5	6	6	4	5	6	3	2	3	3	7	7	7	4	6	4	7	6	4	5	7	5	7	6	7	6	7	6	6	6	5	5	5	5	5
7	5	4	7	4	4	7	6	5	5	6	6	5	7	6	6	4	4	5	5	6	6	7	7	6	5	6	6	7	7	7	7	7	7	7	7	7	6	5	5	7	5	5	7	5
4	3	3	4	3	4	4	4	3	5	7	1	3	4	4	4	5	5	4	3	7	7	5	6	4	7	6	6	7	7	7	7	7	7	7	3	5	6	7	7	5	5	5	5	5
5	6	5	5	5	4	6	5	4	4	4	5	5	6	7	7	6	6	6	5	7	7	7	4	6	6	7	7	6	5	7	7	7	7	7	5	7	4	4	5	7	7	6	7	6
5	4	6	7	7	7	6	7	7	4	3	7	7	5	4	3	5	2	4	3	7	6	6	7	7	7	6	7	5	6	6	5	6	7	7	7	7	3	3	3	6	7	4	6	4
4	4	4	3	4	4	4	4	4	4	4	5	4	5	3	4	5	5	3	5	7	7	6	6	6	5	6	5	5	6	7	7	7	7	6	6	6	6	6	6	6	5	5	5	5
6	6	7	7	7	7	7	7	7	7	7	7	7	6	7	7	5	5	5	6	6	7	6	5	7	6	6	6	6	6	5	6	5	5	6	6	6	6	5	5	7	7	7	7	7
7	6	4	4	7	6	3	6	7	4	6	6	6	3	5	4	1	2	3	3	6	6	7	5	3	6	6	6	6	7	6	7	5	6	7	7	6	6	6	5	4	4	4	4	4
4	4	3	4	4	4	5	5	4	6	6	6	6	5	7	7	6	6	6	7	5	6	6	7	7	7	6	6	7	7	6	6	6	6	7	7	6	6	6	6	4	4	4	4	4
7	7	7	7	7	7	7	7	7	7	7	7	7	5	4	3	5	4	4	1	6	6	6	6	7	6	5	7	7	6	7	7	7	7	7	4	6	5	4	4	6	7	6	7	6
4	3	4	4	4	4	4	4	4	4	4	4	4	3	3	4	2	3	3	3	6	6	5	7	6	7	6	7	6	7	7	7	7	7	6	5	6	6	1	1	4	4	4	4	4
6	4	6	6	6	4	6	6	6	6	6	6	5	5	7	7	5	5	5	7	7	7	7	6	5	7	7	6	7	7	5	7	6	4	7	5	6	4	4	4	5	7	7	7	7
5	5	6	5	3	6	6	4	5	6	6	6	6	4	5	5	4	4	6	6	7	7	2	7	7	7	7	7	7	7	7	7	7	7	5	6	7	5	4	3	5	5	5	6	6
7	7	6	4	2	6	4	2	4	6	6	2	2	2	2	3	5	2	2	3	7	7	6	7	7	7	6	6	7	7	7	7	7	7	7	5	6	3	5	5	6	5	5	6	5
7	5	7	7	5	7	6	7	5	7	7	4	6	6	4	5	5	5	5	4	5	5	5	7	7	7	7	7	7	6	6	6	6	6	6	6	5	4	4	3	6	5	5	6	5
6	6	6	6	6	6	6	6	6	6	6	6	1	6	6	6	6	6	5	7	7	7	7	7	7	7	7	7	7	7	7	7	7	7	7	7	7	3	5	3	4	4	2	4	2
5	4	3	6	4	4	7	5	4	5	5	5	5	2	5	3	5	5	3	1	6	6	6	6	6	6	6	6	6	7	7	6	7	7	5	5	6	6	6	5	4	4	4	4	4
6	4	4	3	4	6	7	6	6	2	4	5	5	3	4	1	5	5	4	4	7	7	4	7	7	7	7	6	7	7	7	7	7	7	7	7	7	1	3	1	6	6	5	6	6
7	7	7	7	5	4	7	5	4	5	5	4	4	3	5	3	6	6	6	6	6	7	7	1	7	7	7	7	7	5	6	7	7	7	5	4	5	5	5	4	4	4	2	4	2
6	6	7	7	6	7	7	6	6	6	6	6	6	5	6	4	2	2	4	2	6	4	4	6	7	7	7	7	7	7	7	7	7	6	5	7	5	5	4	3	7	7	7	6	7
6	5	6	5	5	6	4	4	5	6	6	7	7	7	6	6	5	5	7	4	6	5	5	7	5	6	7	7	7	6	6	6	6	6	6	6	7	5	7	2	4	5	4	5	4
6	6	7	7	6	6	7	7	5	6	6	6	7	6	4	6	4	4	2	4	5	5	5	5	7	5	6	6	5	6	7	7	7	7	6	6	5	5	6	5	4	4	6	6	5
7	7	6	7	7	7	7	7	7	6	7	7	7	3	4	4	6	2	3	4	6	6	5	5	6	7	6	6	6	5	7	7	7	7	6	5	6	6	6	6	7	5	6	4	6
7	6	7	7	7	7	7	7	7	7	7	7	7	5	5	5	3	3	2	2	6	6	6	5	6	6	7	7	6	7	7	7	7	7	7	7	7	6	6	4	7	7	7	7	7
5	3	4	5	3	5	5	2	3	2	3	3	4	5	5	4	4	4	4	4	7	5	6	7	7	6	6	6	7	7	7	7	7	7	7	6	6	5	5	5	7	6	6	7	6
4	5	5	4	4	5	4	4	4	4	7	7	6	5	5	5	4	4	3	6	7	2	3	5	7	7	7	7	7	5	6	7	7	5	5	5	7	1	7	2	7	7	6	7	7
6	7	5	3	2	7	7	4	4	4	7	7	7	6	5	6	6	6	7	5	7	7	7	7	4	7	7	7	7	6	6	6	6	6	6	5	7	1	3	1	4	4	4	4	4
7	7	7	5	5	6	5	5	5	6	6	6	6	6	6	6	7	7	6	5	7	5	7	4	5	6	5	7	7	6	6	6	6	6	6	6	6	5	5	6	4	2	3	5	4
6	6	7	4	5	7	6	7	7	6	6	7	6	1	1	3	2	1	2	5	6	6	6	6	5	7	5	6	6	4	7	7	7	7	4	4	6	7	5	6	3	6	2	4	2
7	7	6	7	5	7	5	6	5	5	7	7	7	5	7	7	6	6	7	6	6	6	6	6	6	6	6	6	6	7	7	7	7	7	7	7	6	6	6	6	4	4	3	5	4
7	7	7	7	7	7	5	7	7	7	5	7	7	6	6	4	4	4	4	4	6	4	7	6	7	7	4	6	4	6	6	6	6	6	6	6	6	7	7	7	6	5	5	5	5
7	7	7	7	7	7	7	7	7	5	4	7	6	5	5	5	4	4	3	3	7	7	7	5	5	6	7	7	7	5	6	7	4	5	7	5	7	1	1	1	7	7	7	7	7
7	7	7	7	7	7	7	7	7	5	2	6	6	4	4	5	5	5	5	5	6	6	5	6	6	6	6	6	6	6	6	6	6	6	6	6	6	6	6	6	4	5	4	6	4
4	3	3	3	4	3	4	4	4	4	4	4	4	3	2	4	1	1	2	1	6	5	4	6	7	4	5	5	7	5	6	7	7	6	6	5	6	6	7	7	5	5	5	6	5
6	6	7	7	6	7	6	7	7	7	7	7	6	6	6	6	4	4	6	5	6	6	6	6	6	5	6	6	6	7	7	6	7	7	6	6	5	5	6	5	3	4	4	5	4
7	7	7	5	6	5	6	7	5	6	6	5	6	6	7	7	5	6	6	4	7	5	5	5	7	5	7	7	5	5	6	6	6	6	7	7	6	4	6	4	4	4	4	6	4
5	3	5	4	3	5	3	4	3	5	5	4	5	1	4	4	3	1	2	1	4	4	4	7	6	6	6	6	6	7	7	7	7	7	7	7	6	5	5	4	7	7	7	7	7
6	5	6	5	6	6	5	6	4	6	5	5	6	6	7	6	6	6	5	6	6	6	5	4	5	6	6	6	6	7	7	7	4	7	7	7	5	5	6	5	5	5	4	5	5
7	4	2	4	1	4	4	3	2	1	4	2	4	4	2	2	5	5	5	6	7	2	4	6	6	7	6	7	6	5	6	5	4	5	5	6	5	3	4	3	7	7	7	7	7
4	3	6	2	3	2	7	4	3	3	4	5	4	3	4	3	4	4	4	4	6	1	5	7	1	7	7	7	7	5	7	4	1	3	7	7	7	1	6	5	7	6	4	7	4
6	5	6	5	4	4	4	5	4	5	5	4	4	5	4	4	4	4	2	3	5	5	6	6	6	5	5	5	6	7	7	7	7	7	7	7	7	6	7	6	5	5	4	7	5
7	7	3	6	5	6	2	6	6	5	5	7	4	3	5	5	5	5	4	4	7	7	6	7	6	6	7	7	6	7	7	7	3	7	7	6	5	4	7	5	6	7	7	7	7
7	7	7	7	6	7	7	7	7	7	7	5	7	1	1	1	6	6	4	4	6	3	4	7	7	6	7	4	4	7	7	7	6	6	7	7	7	2	3	2	6	5	6	5	6
6	4	7	6	6	6	6	6	6	1	7	6	5	4	7	7	3	3	4	4	7	7	7	7	4	4	7	7	6	6	7	7	7	7	5	6	7	5	4	3	5	5	4	7	5
6	6	7	6	6	7	6	6	4	5	5	6	5	4	4	2	4	3	2	2	1	1	2	6	7	7	7	7	4	7	7	6	6	6	7	7	7	7	7	4	5	3	3	3	3
5	4	6	5	4	5	5	5	5	4	6	5	5	5	6	6	5	5	5	7	7	1	4	7	7	7	6	7	7	7	7	7	7	7	7	7	6	3	2	2	5	6	6	6	6
6	6	6	6	6	6	6	6	6	1	6	6	6	5	5	5	6	7	6	7	5	4	3	6	5	6	6	6	6	6	6	6	5	7	7	7	6	3	6	4	4	2	2	6	2
6	7	7	7	7	6	7	4	4	7	7	7	7	5	4	6	6	6	2	3	7	5	7	7	7	7	5	7	7	6	6	6	6	6	6	5	1	1	5	1	4	7	4	6	6
7	6	7	7	6	5	7	7	5	5	7	6	7	5	4	5	6	6	3	6	6	6	5	6	6	5	5	5	5	7	7	7	7	7	7	6	7	6	5	4	7	7	7	7	7
7	5	6	6	6	4	7	6	5	6	5	6	4	6	6	3	6	7	6	5	6	6	6	6	6	6	6	6	5	5	6	6	6	6	6	6	6	5	5	5	7	6	4	7	4
7	7	7	7	7	7	7	7	7	7	7	7	7	1	3	2	1	3	3	3	7	1	4	6	7	7	7	7	7	6	7	6	6	7	7	7	7	4	1	1	6	7	5	6	6
4	5	5	5	4	5	4	4	4	5	4	4	5	5	7	5	5	5	5	4	6	6	6	6	6	6	5	6	6	7	7	7	7	7	6	7	6	5	5	5	4	6	5	5	5
5	2	3	6	2	1	7	7	4	3	4	1	7	6	7	7	5	6	6	5	6	6	6	6	7	7	5	5	7	7	6	6	6	6	6	7	4	4	4	3	4	4	4	4	4
6	7	7	6	7	6	7	7	7	7	6	7	6	5	4	5	4	2	3	4	6	1	6	7	7	7	7	7	7	6	6	6	6	6	5	6	7	1	1	1	4	5	4	6	4
7	7	6	7	6	5	7	6	5	7	7	5	6	4	4	6	6	3	3	4	6	6	5	7	6	7	5	4	4	7	7	7	7	7	7	7	7	4	6	5	7	7	6	7	6
6	6	6	6	4	5	5	6	5	6	6	4	5	5	4	6	6	6	5	6	6	6	5	6	7	6	6	6	6	6	7	6	5	6	6	1	7	7	4	6	4	4	4	4	4
4	4	6	6	6	5	6	6	6	6	5	5	6	5	6	4	5	5	7	7	7	1	4	7	7	7	7	7	7	7	7	7	7	7	6	7	7	1	3	1	7	7	4	7	4
4	4	5	5	4	6	6	4	4	5	4	4	4	7	5	4	4	7	6	7	5	6	7	6	6	6	6	7	7	6	6	6	6	6	6	6	6	3	5	4	4	1	1	5	1
7	7	7	6	6	7	7	7	6	1	5	6	1	6	5	5	2	2	3	2	6	4	5	6	5	6	7	6	5	6	6	6	5	6	6	6	7	4	4	3	7	6	5	6	6
6	5	4	6	5	4	5	6	6	6	6	4	6	4	3	2	5	5	4	4	6	6	5	6	6	6	6	6	6	7	7	7	7	7	7	4	6	5	5	4	4	4	4	6	4
6	4	5	6	6	5	6	5	5	5	5	5	4	5	5	5	2	3	4	4	6	6	6	6	6	6	6	6	6	7	6	7	6	4	7	6	6	4	5	5	6	7	6	6	6
4	5	6	4	5	5	6	6	5	5	6	5	5	4	5	3	4	3	5	5	7	2	3	7	7	4	7	7	4	7	5	7	7	6	4	4	7	2	4	3	5	5	5	5	5
7	6	6	6	6	6	6	7	6	4	5	7	5	6	5	6	6	6	3	2	7	4	7	7	7	7	4	6	5	7	7	7	7	7	4	7	7	3	3	3	7	7	5	7	5
5	6	6	6	6	6	6	6	6	5	5	5	5	6	7	7	7	7	5	5	6	5	4	7	7	7	7	7	7	6	7	5	5	6	6	5	5	4	5	4	7	6	6	7	6
6	3	7	3	4	6	3	5	5	3	3	3	7	6	5	5	5	5	5	6	7	3	6	7	7	7	7	7	6	1	6	6	5	6	6	7	7	2	2	1	5	5	5	5	5
7	6	7	7	3	6	5	5	4	7	6	7	7	5	5	5	6	6	6	4	6	6	6	7	5	7	6	5	6	7	7	7	7	7	7	5	6	6	6	5	5	6	4	6	4
7	5	6	6	4	5	6	4	4	4	6	5	6	6	7	7	5	7	5	7	6	5	5	6	7	7	6	6	7	6	6	6	6	6	7	4	5	6	7	7	6	5	6	4	5
6	6	6	6	6	5	7	6	5	6	6	6	6	3	3	1	1	1	2	1	7	5	4	7	7	7	5	7	7	7	6	7	6	7	6	6	6	1	1	1	6	5	5	5	5
4	4	4	4	4	3	3	4	4	5	5	5	5	5	5	5	4	2	4	4	6	7	6	6	5	5	4	6	5	6	7	7	6	6	7	4	4	4	5	5	5	4	4	5	4
7	7	7	6	6	7	6	7	7	5	4	5	4	3	4	3	6	3	5	4	5	4	5	6	6	7	6	7	7	6	6	6	6	6	6	6	7	4	3	3	4	4	4	5	4
6	6	6	6	6	6	6	6	6	4	4	4	4	4	5	4	3	3	2	2	6	6	5	4	6	7	6	6	6	5	7	7	7	7	7	6	7	3	4	3	5	6	6	6	6
6	6	7	7	7	7	7	7	7	4	7	6	7	4	4	4	4	6	3	6	7	5	5	6	7	5	6	6	6	7	7	7	7	7	7	7	7	4	4	4	7	5	7	7	7
6	5	4	4	4	4	4	6	4	5	6	4	4	6	7	6	5	5	7	5	3	3	5	5	7	7	6	5	7	5	5	7	4	5	7	6	7	4	4	4	5	5	4	4	5
5	4	6	5	2	6	6	5	6	7	7	7	7	2	2	2	6	3	5	5	2	7	3	7	3	4	7	7	4	6	7	7	7	7	4	7	7	1	7	1	7	7	7	7	6
6	6	6	2	6	6	2	6	2	7	7	7	7	1	3	3	1	2	2	2	7	5	6	6	4	5	6	7	5	4	6	6	7	7	7	6	7	3	6	4	6	7	6	6	1
7	7	7	3	2	6	4	5	4	4	4	5	5	4	5	4	4	6	4	4	7	2	3	7	4	4	7	4	4	5	7	7	7	7	6	6	7	1	7	7	5	6	5	6	5
6	5	6	6	6	6	6	4	6	5	4	2	4	7	7	7	5	5	7	5	7	7	7	6	6	6	5	4	5	6	6	6	6	6	6	6	5	6	4	5	4	3	3	5	3
7	7	7	7	7	7	7	7	7	7	7	7	7	5	3	3	5	5	3	5	7	2	5	6	6	7	6	5	5	6	6	6	7	7	7	6	7	3	4	3	5	5	5	4	5
4	4	4	5	4	4	3	4	4	7	7	3	7	6	7	6	4	4	7	7	6	6	6	4	6	6	6	6	6	6	7	7	6	6	7	7	6	4	4	4	5	4	5	5	5
7	6	7	7	7	7	6	6	7	7	6	7	7	4	3	4	5	5	3	5	7	2	3	4	7	7	6	7	7	4	6	6	5	6	7	6	6	1	6	3	7	7	7	7	7
6	5	6	6	4	6	6	4	4	4	5	5	5	6	4	4	3	2	2	4	7	7	7	6	4	6	6	3	3	6	7	6	6	6	6	6	5	3	3	3	6	7	6	6	5
4	5	7	6	5	6	7	6	6	4	6	7	6	7	6	6	6	6	6	5	6	7	7	7	7	6	5	5	7	6	7	7	6	6	6	5	6	5	4	4	6	5	4	7	4
6	4	5	6	6	4	6	4	4	4	7	4	6	2	6	4	6	3	4	4	6	6	6	7	7	6	5	6	7	7	7	7	6	7	7	2	4	3	6	3	6	7	7	7	6
6	6	6	6	6	6	6	6	6	7	7	7	7	7	7	7	4	7	4	4	6	6	5	6	6	5	5	6	6	7	7	7	7	7	4	4	6	4	4	4	5	7	5	5	6
6	1	5	7	7	3	5	7	7	1	1	1	2	2	4	2	6	6	2	3	7	7	7	7	6	7	6	7	7	7	7	7	1	7	7	7	3	2	2	2	7	7	7	7	7
7	7	4	5	4	5	4	5	3	4	6	5	4	7	6	6	5	5	4	4	7	7	6	7	7	6	7	5	7	6	6	6	5	5	7	3	7	1	1	1	7	5	5	5	5
6	6	6	6	4	6	6	6	4	7	7	7	7	6	7	7	6	6	7	7	7	1	5	7	5	6	4	6	1	6	7	7	7	7	7	4	7	7	7	7	7	5	2	4	5
7	5	7	6	7	6	6	4	5	7	7	4	7	4	5	4	2	3	3	3	6	7	4	6	6	6	6	6	6	6	5	6	6	5	6	4	7	3	5	3	7	7	7	7	7
4	3	6	7	2	5	7	4	3	2	3	4	2	5	5	5	2	2	4	4	7	4	6	7	6	6	6	6	6	6	6	6	6	6	6	6	6	2	3	3	5	5	5	5	5
7	5	6	7	5	5	7	6	7	7	6	5	5	5	6	7	4	4	4	4	6	6	6	6	6	5	6	6	7	5	7	7	5	6	7	6	4	4	4	4	7	7	7	6	7
7	6	7	6	7	7	6	7	7	7	6	6	7	7	7	7	4	4	6	6	6	5	6	6	6	6	6	6	6	6	7	6	6	6	6	6	6	6	2	2	5	6	5	7	5
7	7	6	5	7	5	6	5	6	6	7	6	5	3	3	4	6	6	6	3	6	7	5	6	6	5	6	4	7	7	7	6	7	7	7	7	5	4	4	3	4	5	4	5	5
6	6	7	7	6	6	6	6	5	7	6	7	6	7	7	7	7	7	7	7	5	6	4	6	6	7	6	6	6	6	5	4	6	7	7	6	6	5	3	3	6	4	4	7	4
3	2	3	6	3	2	6	4	3	6	6	4	6	4	5	5	4	3	3	3	7	7	4	4	6	6	4	6	5	7	7	7	7	7	7	5	7	2	1	1	7	3	4	3	3
7	7	6	7	6	7	7	7	6	7	6	6	7	5	5	6	4	4	4	4	4	5	5	7	6	6	4	7	6	5	7	7	7	7	6	5	6	4	5	4	7	7	7	7	7
4	2	1	4	4	3	3	6	4	2	4	1	3	7	4	6	6	6	6	6	5	2	4	5	6	6	6	6	6	5	6	5	4	5	5	6	7	3	4	4	5	4	4	5	5
7	7	7	7	7	6	7	7	5	6	7	7	7	2	3	3	6	6	6	6	7	7	7	6	6	6	5	6	3	6	6	7	6	6	7	6	5	3	5	4	7	7	7	7	7
5	4	5	5	5	5	5	5	5	5	5	4	4	5	4	6	6	6	3	6	5	4	6	6	6	6	6	5	6	4	6	6	6	6	6	6	6	5	6	6	5	5	4	5	4
6	4	4	6	5	6	5	7	5	5	6	7	7	6	7	6	4	4	4	4	7	7	6	6	5	6	6	4	7	7	7	7	7	7	7	7	7	1	1	1	6	4	4	7	4
4	7	5	5	7	7	4	7	5	3	3	7	5	3	5	5	1	3	4	4	6	6	6	4	4	4	6	4	4	6	7	7	5	6	7	7	6	6	6	6	4	5	5	7	5
7	7	7	7	7	7	5	7	6	2	6	7	4	4	5	5	6	7	4	4	5	3	5	7	7	7	6	7	7	4	7	7	7	7	7	7	6	1	1	1	4	4	4	4	4
7	6	5	6	6	6	6	4	5	6	6	7	6	2	4	4	6	4	2	6	7	5	7	7	5	5	6	6	5	6	6	6	6	6	6	6	7	1	1	1	6	5	4	5	5
6	6	6	6	5	6	6	5	5	6	6	6	6	7	4	6	4	4	6	4	7	7	7	6	7	4	4	4	7	5	6	6	6	6	6	4	4	2	2	2	4	7	4	4	7
6	4	6	4	4	5	6	6	6	6	6	4	6	5	6	5	5	5	6	6	6	6	6	6	6	6	6	6	6	5	6	6	6	6	5	5	6	6	6	4	5	5	4	7	4
7	1	3	2	2	3	2	5	3	1	3	4	7	2	3	1	2	2	2	1	6	6	6	6	6	4	6	6	6	5	7	7	5	4	7	7	6	4	6	4	6	5	5	6	6
7	7	6	7	6	6	7	7	7	7	7	7	7	3	5	5	3	1	2	3	6	6	6	5	5	5	5	5	5	6	4	4	4	4	7	6	5	5	5	5	7	7	7	7	7
6	6	7	5	4	5	6	4	5	5	6	4	5	2	4	2	6	6	6	2	6	5	4	7	5	4	4	4	4	6	5	5	5	5	7	5	7	5	4	4	4	4	4	4	4
6	4	2	5	4	4	4	5	3	7	2	2	2	6	5	5	7	6	6	7	4	5	4	6	7	6	5	6	6	5	6	6	6	6	5	5	5	6	6	5	4	4	4	6	4
7	7	7	4	4	4	7	6	4	2	7	7	6	6	7	5	7	6	6	6	5	5	5	5	6	4	5	4	4	7	6	6	6	6	5	7	5	5	5	5	5	6	6	6	6
4	4	4	3	4	4	6	4	5	6	4	6	5	4	5	5	3	3	5	5	6	6	6	5	5	5	5	5	5	6	7	7	5	7	7	6	5	5	5	4	5	4	4	5	4
5	4	5	7	4	3	7	6	6	6	5	6	6	6	7	3	7	6	6	5	7	2	2	7	7	6	7	7	7	5	7	7	7	7	7	6	6	3	3	3	7	7	6	7	5
6	5	5	6	5	5	6	6	5	6	6	6	6	5	5	6	4	3	3	4	5	4	6	5	4	6	7	4	7	5	7	7	7	7	7	6	7	1	2	1	5	5	5	5	5
7	4	7	5	2	4	5	7	2	6	7	7	7	6	2	4	5	5	4	4	7	7	4	4	5	7	4	7	4	4	6	6	6	6	7	6	5	3	3	3	5	6	5	5	5
6	6	6	6	7	7	7	7	7	7	7	7	7	1	2	4	1	1	3	1	7	1	7	4	4	5	7	5	3	7	7	7	7	7	7	2	7	1	3	2	5	5	5	5	5
6	6	6	6	6	6	6	6	6	6	6	6	6	2	3	4	6	6	4	4	6	7	6	4	4	6	5	5	5	6	7	7	4	6	6	5	5	5	5	4	5	7	5	5	5
4	4	4	5	5	3	5	6	5	4	4	2	2	3	7	7	7	7	5	5	2	4	5	7	7	7	7	7	5	6	6	5	5	5	6	5	7	2	7	2	5	6	4	5	5
7	7	7	5	2	1	2	5	1	5	7	7	4	4	5	5	2	3	1	3	7	7	6	6	5	6	5	6	5	6	6	6	6	6	5	5	6	5	1	1	5	6	4	4	5
4	3	7	3	4	6	3	5	5	3	3	3	7	4	4	4	4	4	5	5	7	5	6	4	5	7	6	4	6	6	6	6	6	6	6	6	6	5	5	4	5	5	6	7	6
5	3	4	4	4	2	4	3	3	3	4	4	3	5	5	7	5	5	6	4	6	5	5	5	5	6	6	5	6	7	6	7	4	5	7	7	6	2	5	3	5	4	3	6	4
4	3	5	6	3	5	6	6	4	7	7	6	7	5	6	4	3	6	4	4	6	6	6	6	6	6	6	6	6	7	4	6	4	5	7	7	6	2	2	1	6	6	7	5	7
6	3	6	4	4	6	5	5	6	6	6	4	4	3	5	5	3	3	3	2	5	7	7	5	5	3	5	7	3	6	6	7	6	6	6	1	5	1	4	3	4	5	5	5	4
4	1	6	6	4	5	7	7	4	5	7	6	7	7	7	7	6	6	6	6	5	5	6	5	7	7	6	6	7	5	4	6	4	4	5	4	6	6	1	1	7	7	6	6	6
7	7	7	7	7	7	7	7	7	7	7	6	5	5	5	4	4	4	6	6	6	6	7	6	7	7	7	7	7	6	5	5	5	5	5	5	1	1	4	3	5	5	4	4	4
7	5	5	6	6	5	6	5	5	3	6	6	6	6	7	7	4	6	7	4	6	6	6	6	6	6	4	5	6	6	6	6	6	6	7	5	5	6	6	5	6	6	6	6	7
7	6	6	6	6	5	6	6	6	6	6	6	6	3	4	3	5	5	2	6	5	5	5	6	6	6	5	4	6	7	6	7	3	6	7	7	5	5	5	5	4	5	4	4	6
7	6	7	6	6	6	6	6	6	6	7	6	6	5	4	4	3	6	4	4	6	7	6	4	4	4	6	6	4	5	7	7	6	7	5	6	5	3	4	4	5	6	4	4	4
7	6	7	7	7	7	7	7	7	7	7	3	6	2	4	2	3	1	1	1	7	7	5	7	5	6	4	7	6	5	6	6	4	6	7	7	5	3	2	2	4	4	4	6	5
6	6	6	6	6	6	6	6	6	6	6	6	5	6	7	7	7	6	7	6	6	6	2	6	5	6	4	5	5	6	6	6	7	6	6	6	6	3	4	3	6	5	6	5	6
4	4	4	4	4	4	4	4	4	7	7	7	7	5	6	6	5	5	6	6	6	6	5	5	5	5	5	5	5	5	7	6	6	6	7	5	5	3	4	4	7	5	7	7	7
6	4	4	6	4	3	2	4	4	4	4	5	4	5	3	4	4	2	3	5	6	6	6	5	5	6	6	6	6	3	2	7	6	6	7	6	4	4	7	4	5	5	5	5	5
7	7	7	7	7	4	7	7	5	4	7	7	7	6	4	5	5	5	4	4	5	5	4	7	6	6	5	6	7	7	7	7	7	7	7	7	6	4	4	4	7	7	7	7	7
5	5	5	5	6	5	5	5	5	7	7	7	7	2	5	4	5	5	4	4	7	7	5	7	6	7	5	5	6	6	6	6	6	6	6	5	5	1	2	2	7	7	7	7	7
6	4	4	6	4	4	5	4	3	4	4	3	3	2	2	4	4	4	5	5	7	4	6	4	5	5	6	6	5	6	6	5	5	6	6	6	7	1	4	1	7	7	7	5	7
5	5	5	5	5	5	5	5	5	5	5	3	5	6	6	5	7	6	7	7	5	5	5	4	5	6	4	5	5	6	7	7	7	7	6	2	6	4	4	4	4	4	4	4	3
6	4	6	6	5	6	6	6	6	6	6	5	6	7	6	6	5	5	7	7	5	4	4	6	4	4	6	6	5	5	7	7	5	5	7	6	6	4	4	4	7	7	6	7	5
6	5	7	6	5	6	7	5	5	5	5	4	5	7	7	7	6	6	5	5	6	5	4	5	5	5	5	4	7	7	5	7	4	6	4	4	6	2	2	2	7	7	7	7	7
6	6	6	6	4	6	4	6	3	2	3	5	4	7	7	7	7	6	6	4	7	5	2	6	6	5	5	5	6	7	7	7	6	7	6	3	5	6	6	5	5	5	5	5	5
6	5	4	6	4	4	4	4	4	6	6	4	6	5	5	3	4	4	4	4	7	7	7	5	5	7	4	5	6	6	7	7	4	6	7	7	4	4	3	3	6	5	5	6	5
6	4	5	5	5	4	5	4	4	4	6	6	6	4	4	1	6	6	5	5	4	2	3	7	4	3	7	7	7	5	7	7	6	5	7	6	6	6	3	3	7	7	7	7	7
4	4	6	7	7	7	7	7	7	7	6	6	6	3	3	2	3	3	2	2	7	7	7	7	5	4	5	5	4	6	7	7	3	7	7	5	2	3	4	3	5	6	5	5	5
6	2	3	5	2	4	3	4	4	5	7	4	6	5	5	4	5	5	6	4	6	6	5	4	4	6	4	4	4	6	5	7	5	6	7	6	6	3	4	3	6	7	5	7	5
7	7	7	7	7	7	7	7	7	3	7	1	7	3	2	4	3	2	2	3	4	3	7	7	6	3	6	6	6	6	5	6	5	5	6	6	7	1	1	1	5	7	7	6	7
5	5	5	4	3	4	3	5	5	2	5	5	5	4	4	6	4	4	4	4	6	5	7	4	6	5	5	5	6	5	5	7	7	5	4	5	5	1	4	1	4	4	4	4	4
5	4	7	7	2	7	4	4	3	4	7	7	4	3	4	4	4	4	3	3	5	4	5	4	6	4	6	6	7	4	5	5	4	5	7	6	5	4	4	4	5	5	7	7	7
6	6	6	5	6	6	4	6	6	7	5	2	5	7	7	7	5	6	6	6	7	7	5	6	6	5	6	5	4	6	5	5	5	5	6	5	5	4	4	4	4	5	4	4	4
7	6	7	7	7	7	7	6	6	5	6	7	7	4	5	2	5	5	6	6	6	6	6	6	6	5	5	5	5	4	6	6	6	6	7	7	5	4	5	6	6	7	7	7	7
7	5	7	4	4	4	4	7	7	7	7	7	7	6	7	6	5	5	6	5	5	5	5	4	5	5	5	6	5	4	7	7	6	7	7	5	5	5	5	5	5	4	4	5	4
6	6	6	6	6	6	6	6	6	5	5	5	5	4	2	2	2	3	2	6	7	7	6	5	4	4	4	4	4	5	5	6	4	4	7	5	5	1	2	1	7	6	3	6	6
7	6	7	7	7	6	7	6	7	7	7	7	7	5	5	5	6	6	6	7	7	2	2	2	3	5	2	3	4	6	4	6	4	6	4	5	7	7	5	5	3	4	5	5	4
4	3	5	5	4	4	5	4	4	5	6	4	7	5	5	6	7	7	5	5	5	7	4	5	5	7	5	5	6	6	6	6	5	6	7	6	3	4	4	4	5	6	4	5	5
5	6	6	4	4	6	6	5	4	4	4	5	7	5	2	6	5	5	3	3	4	3	3	6	6	7	6	6	6	6	6	5	6	5	4	5	4	4	3	4	7	7	7	7	7
5	3	4	5	2	4	6	4	4	4	4	5	5	4	4	4	4	4	6	5	6	3	4	5	5	6	6	4	5	6	7	7	6	7	6	3	7	3	3	3	5	4	4	5	4
7	5	4	5	5	4	6	5	5	6	6	6	6	6	6	5	5	5	6	6	6	5	5	5	4	4	6	5	5	4	5	6	4	5	7	7	5	5	5	5	5	4	5	5	3
4	2	4	4	4	5	4	2	2	5	6	5	6	4	5	5	4	4	3	3	5	1	6	3	6	6	6	6	6	5	7	7	7	7	3	5	6	1	1	1	4	4	5	5	5
6	4	4	6	4	4	5	4	4	6	6	4	6	7	5	6	5	5	6	4	7	2	4	4	2	6	2	6	3	6	7	7	7	6	4	7	7	7	7	7	7	7	7	7	1
4	3	5	6	6	5	7	6	4	4	2	2	3	7	6	6	6	6	6	5	1	1	7	6	6	6	5	5	6	4	5	5	5	5	5	5	5	5	5	5	7	7	7	5	7
7	5	7	7	5	7	7	6	5	7	7	7	7	4	4	4	4	6	6	5	7	6	6	6	4	5	6	6	1	4	5	5	5	5	6	7	6	1	7	1	7	7	7	7	7
7	7	7	7	2	7	7	7	7	7	7	7	7	4	6	2	3	6	2	5	5	5	3	6	4	5	6	5	5	6	6	5	4	5	4	6	6	3	5	5	5	4	4	4	4
7	4	3	5	4	5	3	4	3	4	6	1	4	5	4	4	3	2	3	3	6	6	4	6	6	5	5	4	7	5	6	6	6	6	3	5	5	3	4	3	1	1	6	1	7
5	5	5	5	5	5	5	5	5	6	6	3	5	5	5	4	5	5	3	5	6	5	6	6	6	4	4	4	5	5	7	7	5	5	4	4	7	4	1	1	5	5	5	5	5
4	4	5	3	4	4	4	3	5	5	4	4	4	5	5	6	7	7	7	7	6	1	5	6	4	6	7	4	5	7	6	6	6	6	7	6	7	4	3	3	7	5	4	6	5
6	4	6	5	5	5	6	5	5	6	6	5	5	4	6	4	5	2	3	4	5	4	3	6	5	4	7	5	5	5	5	6	5	5	7	5	5	4	5	5	4	6	5	7	5
7	5	7	5	5	5	5	5	5	4	4	5	1	6	6	4	4	4	3	4	6	2	6	3	3	7	4	4	4	6	5	5	5	5	4	5	7	4	4	4	5	5	5	5	5
7	5	7	7	5	5	6	7	5	7	7	7	7	7	6	6	7	7	6	7	5	7	4	4	5	6	3	5	6	4	6	6	6	6	7	4	7	2	5	4	5	4	4	4	4
5	4	4	5	4	3	4	5	3	5	6	1	4	6	4	6	6	3	4	4	5	5	4	6	6	6	5	5	4	6	5	6	6	6	6	3	5	4	4	4	5	5	4	6	4
7	7	7	7	7	7	7	7	7	4	7	5	6	4	4	6	5	5	6	6	6	6	6	4	4	4	4	4	4	6	5	5	4	5	6	5	3	4	4	4	5	5	5	5	5
4	4	3	4	4	4	4	6	2	4	4	2	3	4	5	4	5	3	3	6	5	3	4	5	5	6	5	6	5	5	7	7	7	7	3	2	7	3	5	4	5	5	4	5	5
6	3	5	6	4	3	5	4	2	7	7	4	7	3	5	5	4	6	3	4	5	5	6	5	4	5	5	5	5	7	7	7	7	7	2	2	4	5	4	3	4	4	4	4	4
5	5	5	6	6	5	6	5	5	6	6	6	6	5	5	5	5	6	7	5	5	4	4	5	4	6	4	5	6	7	4	6	3	5	5	6	5	3	3	3	5	5	4	4	5
6	5	6	6	6	5	6	6	5	7	7	6	7	7	7	5	5	7	7	5	7	7	7	4	1	1	6	6	7	4	5	6	5	5	4	6	3	1	5	4	5	5	4	4	4
4	4	5	5	4	4	5	3	4	4	5	4	5	5	4	4	5	5	5	5	4	3	3	5	5	6	5	6	7	6	7	7	5	6	5	4	4	2	6	3	6	5	5	5	6
7	7	7	6	6	7	7	7	7	7	7	5	7	7	6	5	6	7	6	7	6	4	6	4	6	4	6	4	4	5	6	6	6	6	5	5	4	5	5	5	6	4	4	6	4
6	4	7	6	7	5	7	6	5	2	1	7	4	3	2	4	4	3	4	4	4	2	1	5	6	7	6	5	5	4	6	6	5	6	5	5	5	3	3	2	3	5	1	4	1
6	6	6	6	6	6	6	6	6	6	6	6	6	6	6	6	6	6	6	4	6	3	4	6	5	4	5	5	4	6	7	7	5	7	6	4	5	5	5	5	3	6	4	7	5
6	4	4	4	6	6	4	4	5	5	6	6	5	3	5	6	3	3	3	2	5	3	5	6	4	5	4	5	5	5	7	7	4	5	7	5	5	3	3	3	4	4	4	4	4
6	5	6	6	5	5	4	6	5	4	4	4	4	5	5	5	3	3	3	4	4	4	2	6	5	5	5	5	6	4	4	4	4	4	7	7	6	2	1	1	4	5	4	5	4
4	6	5	5	4	5	6	5	5	4	4	4	4	4	4	4	6	6	3	2	4	3	5	6	6	5	3	5	6	7	6	6	4	5	5	6	6	3	3	2	4	5	4	6	4
7	6	5	4	5	5	6	6	5	6	5	6	7	5	5	6	4	4	4	4	4	4	4	5	4	6	4	4	4	5	5	7	6	6	3	6	7	3	1	1	7	5	6	7	5
4	5	5	5	5	4	5	5	5	6	6	6	6	5	3	3	4	3	4	4	6	2	3	6	4	5	6	5	4	6	6	6	2	2	7	5	7	2	2	2	6	5	6	5	5
6	4	3	6	4	4	6	4	4	3	5	4	4	7	7	6	6	6	5	5	6	5	6	2	5	6	4	5	6	2	2	2	1	2	7	7	6	5	5	5	5	5	5	4	5
5	5	6	7	6	6	7	5	6	6	6	7	7	6	7	7	5	5	6	6	6	6	5	4	3	5	3	4	6	7	7	6	7	7	7	6	6	2	2	2	4	4	4	4	4
7	5	6	7	6	6	7	6	6	6	7	5	7	4	1	4	2	2	4	4	7	7	7	2	3	3	2	2	7	5	3	5	4	6	5	6	7	7	2	2	7	7	7	7	7
6	3	7	5	2	4	6	5	5	3	4	5	5	4	5	5	4	4	4	4	7	7	1	2	1	4	4	4	7	5	5	5	5	5	6	4	5	1	3	2	7	7	7	7	7
6	5	5	6	5	6	6	5	5	5	5	5	5	2	3	4	5	5	4	4	4	6	3	4	4	6	7	4	5	4	6	6	6	6	4	4	5	3	6	4	6	5	5	6	6
6	5	5	3	3	5	4	4	4	4	4	3	5	4	3	3	5	5	5	5	5	5	5	4	5	4	5	5	5	5	5	5	5	5	4	5	5	3	4	4	6	6	5	6	5
6	4	6	5	4	6	4	6	6	6	6	6	5	7	4	6	6	6	6	6	6	6	6	4	4	4	4	4	4	7	7	7	7	7	1	1	4	4	4	3	7	7	7	7	7
7	7	7	7	7	7	7	7	7	7	7	7	7	6	5	5	2	3	2	3	5	5	4	5	5	6	5	5	5	1	6	7	4	5	3	4	6	5	5	5	7	7	7	7	7
7	7	7	6	6	6	6	6	6	4	4	4	4	6	4	4	2	2	4	4	1	1	1	7	7	7	7	7	7	5	5	5	5	5	4	5	2	1	1	1	5	5	5	5	5
4	4	4	4	3	3	5	3	3	4	2	1	5	5	3	4	4	4	5	5	6	3	5	1	4	7	4	6	7	4	6	6	4	6	5	4	4	7	4	4	5	5	5	3	5
4	3	4	7	7	3	7	3	4	5	1	4	7	3	2	1	5	4	4	4	6	5	4	4	6	5	4	4	5	6	6	6	6	6	7	6	6	4	4	4	7	7	5	6	5
7	4	6	6	5	4	6	4	4	6	6	4	5	7	7	5	5	5	7	7	4	4	3	6	6	6	4	5	6	5	5	5	5	5	5	5	5	4	3	3	4	4	4	4	4
5	4	5	6	6	4	6	5	6	4	7	4	4	7	6	6	6	6	4	4	6	1	1	6	5	6	6	6	6	5	4	5	5	4	5	4	5	1	1	1	6	7	7	7	6
7	7	7	7	7	7	7	7	7	6	7	7	7	5	5	6	4	4	3	2	5	5	5	4	4	4	5	5	5	4	4	6	4	5	6	7	4	5	5	4	4	4	4	4	4
6	5	7	7	6	6	5	7	5	7	7	7	7	7	6	5	6	6	6	6	5	5	5	5	4	5	5	5	5	6	7	7	7	7	4	1	6	5	4	4	5	5	7	5	7
7	6	7	5	6	6	7	6	5	2	3	5	4	4	1	3	5	4	6	5	5	6	4	6	4	5	4	4	3	6	5	6	4	6	6	1	5	3	5	4	4	5	4	4	4
6	6	6	7	7	6	7	5	4	5	5	5	5	5	4	5	5	6	6	6	6	4	3	4	6	6	6	6	6	4	6	6	4	6	5	3	2	1	1	1	7	7	7	7	7
6	4	7	5	4	7	7	6	5	7	7	6	7	4	2	4	5	5	4	4	5	4	3	7	4	5	4	4	5	4	5	4	5	4	4	4	6	1	4	3	7	7	7	7	7
5	5	5	6	4	6	7	6	5	4	5	4	4	5	5	3	1	1	2	1	5	4	4	6	5	3	4	4	6	6	5	5	5	5	7	5	6	4	4	3	6	5	4	4	4
7	5	5	4	5	4	6	5	5	4	4	4	4	5	3	5	4	6	6	6	4	5	5	4	5	5	4	5	5	6	5	5	5	5	3	4	5	4	5	5	4	4	4	5	4
6	6	6	6	5	6	5	6	5	5	6	6	6	4	3	3	1	3	1	1	4	4	4	4	5	6	3	6	5	5	6	6	5	6	3	6	4	4	2	2	4	5	4	4	4
6	6	6	5	6	6	6	6	6	7	7	7	7	6	7	7	5	6	4	4	4	5	3	4	5	5	4	5	4	4	5	5	4	5	4	4	4	4	4	3	7	7	7	7	7
7	7	7	7	7	7	7	7	7	7	7	6	7	5	6	5	7	6	6	7	4	2	2	1	4	5	4	5	5	5	5	5	5	5	5	4	5	2	6	5	5	5	5	5	5
5	3	2	5	5	2	4	5	3	1	3	3	1	5	5	5	5	5	5	5	5	5	5	4	6	7	5	4	5	5	5	5	5	5	3	2	5	4	4	4	4	4	4	4	5
3	3	3	3	3	3	2	2	2	3	3	3	2	2	5	2	1	1	3	1	4	4	5	5	5	5	5	5	5	5	6	1	1	3	7	4	3	5	1	1	7	6	5	7	6
6	5	5	5	5	4	6	5	6	5	5	4	5	5	3	5	1	1	1	2	4	5	4	6	6	6	4	5	6	5	5	4	4	5	7	4	4	2	2	2	4	4	4	4	3
4	4	4	4	3	3	4	3	3	4	4	3	4	6	5	5	4	4	6	6	6	5	4	4	5	3	5	4	4	6	6	7	6	5	7	5	2	3	5	4	4	3	3	5	4
7	7	7	7	7	7	7	7	7	7	7	4	5	7	7	7	6	6	6	6	6	1	2	5	4	4	4	5	4	5	5	5	4	5	7	5	6	5	4	5	2	4	2	4	2
7	4	7	6	6	5	6	4	4	7	7	6	7	4	3	4	2	1	1	2	6	7	4	3	5	6	3	4	4	4	5	5	5	5	5	2	2	1	2	3	5	5	5	5	5
7	7	6	5	4	4	4	4	5	3	4	5	3	7	6	6	5	5	7	7	4	4	5	4	4	5	4	4	5	5	4	5	5	4	7	5	4	4	3	2	4	4	4	5	4
6	6	7	7	7	6	7	5	5	7	7	6	7	2	2	2	1	1	3	1	5	4	4	6	4	5	5	5	3	2	6	7	5	6	7	7	4	3	5	4	4	3	1	4	3
4	4	5	4	5	4	5	4	5	6	5	4	5	4	6	4	4	4	3	6	5	5	4	5	4	4	4	5	4	4	5	5	5	5	4	4	4	2	5	5	5	5	5	5	5
7	6	7	7	5	6	7	6	6	7	7	7	7	7	4	6	5	5	3	5	5	4	2	7	4	5	1	4	5	4	7	7	3	3	5	5	5	1	4	3	7	7	7	7	7
7	7	7	7	7	7	7	7	6	7	7	7	7	3	3	2	5	5	2	6	5	5	5	4	4	4	4	4	4	4	4	6	4	4	7	6	4	4	4	4	4	3	3	3	3
6	5	6	4	4	5	5	6	6	6	6	4	6	2	3	2	1	1	3	1	7	4	1	4	4	4	4	4	4	2	7	7	7	7	7	4	6	4	4	4	5	2	6	5	5
6	6	6	5	4	4	5	4	4	1	5	5	4	6	7	6	7	7	6	6	4	4	4	2	1	5	4	4	4	7	4	7	4	4	7	2	6	4	4	4	5	3	5	5	6
6	6	6	6	6	6	6	6	6	7	7	6	6	5	4	4	3	3	2	3	4	1	5	7	4	1	7	4	7	3	5	5	5	5	7	6	1	1	1	1	7	5	5	5	5
7	6	6	5	6	5	7	6	7	5	7	6	5	7	6	6	6	6	4	4	5	5	5	3	7	5	2	5	5	4	3	7	5	4	5	3	4	1	1	1	5	5	4	4	5
7	6	7	6	3	7	6	7	4	6	6	6	6	5	5	5	4	4	3	5	4	4	6	2	2	4	4	5	4	3	4	6	5	6	7	6	6	3	3	3	5	5	4	5	5
5	3	4	6	3	4	4	4	3	2	7	2	5	5	5	5	4	4	3	5	7	7	6	2	5	7	3	3	4	6	1	1	2	2	6	6	4	1	1	1	4	5	4	4	4
4	4	5	6	2	3	1	6	5	3	7	1	3	4	2	4	3	1	1	1	5	2	4	5	4	6	3	6	5	7	6	7	6	6	1	4	4	1	1	1	5	5	5	5	5
7	5	4	7	7	7	7	4	6	6	7	6	5	2	5	5	2	3	1	3	1	1	1	7	7	7	6	6	7	4	3	4	2	4	5	5	6	6	6	4	7	7	6	7	7
7	5	7	7	4	6	5	7	4	4	4	5	4	7	7	5	5	5	7	7	1	1	1	5	7	5	7	7	6	4	5	6	3	4	4	4	1	1	1	1	4	4	4	5	3
7	7	7	7	7	7	4	7	7	7	7	7	7	4	5	6	5	5	5	5	5	4	5	4	3	4	5	2	6	5	5	5	4	5	4	4	4	4	1	1	5	5	4	6	5
7	6	6	7	7	6	7	6	6	7	7	5	6	5	5	6	6	6	6	4	6	3	3	3	4	4	6	4	3	7	6	6	6	4	7	1	4	6	3	5	6	7	4	4	7
6	4	4	5	4	5	4	6	4	5	5	4	4	6	7	5	5	5	7	5	5	2	3	6	5	4	4	4	3	5	4	4	4	4	4	4	4	3	3	2	6	6	6	6	6
4	3	5	4	4	4	4	4	4	5	5	2	4	6	7	7	4	7	7	4	5	3	2	4	4	2	7	5	1	5	4	4	4	5	5	4	3	1	1	1	7	4	5	7	6
7	7	7	7	7	7	7	7	7	1	3	3	5	6	5	4	4	4	4	4	4	4	4	5	5	5	4	4	5	5	5	5	2	5	4	4	4	4	4	3	5	5	5	5	5
5	4	5	5	5	5	5	5	4	4	5	4	4	6	5	5	2	2	3	3	5	5	5	5	5	7	5	5	6	4	5	5	5	5	4	4	1	1	1	1	4	4	4	1	4
7	6	4	6	4	3	3	5	5	5	3	5	6	4	2	6	2	3	1	3	5	6	3	3	7	7	3	2	7	4	4	6	3	4	6	6	3	3	4	4	5	5	4	5	5
7	7	7	7	7	7	6	6	6	7	7	7	7	2	4	2	3	3	3	2	2	5	3	4	4	4	4	4	4	4	4	7	3	6	7	7	4	4	4	3	5	7	6	6	6
7	7	7	7	7	7	7	7	7	7	7	6	6	7	4	5	5	6	4	4	3	5	4	5	3	2	4	4	4	4	7	7	7	7	6	6	5	2	1	1	4	5	4	3	5
7	4	7	5	4	4	4	5	5	7	7	4	7	2	4	3	3	3	3	2	5	2	7	4	4	3	3	3	3	5	5	3	3	3	5	3	3	4	3	3	6	5	5	6	5
7	6	7	7	7	7	7	6	6	7	7	7	7	4	5	5	5	3	5	6	5	1	1	3	4	3	5	4	5	5	5	5	4	5	6	4	5	1	1	1	3	5	4	5	5
5	3	6	7	7	2	7	7	7	7	7	4	7	7	7	6	5	5	5	5	3	4	1	6	3	3	5	4	5	4	5	6	3	4	6	5	4	5	4	4	4	5	5	4	5
7	6	6	6	7	6	6	7	6	5	4	4	6	5	4	4	5	5	5	6	4	3	3	6	6	4	3	2	3	3	3	1	1	1	7	7	2	1	1	1	6	7	6	6	7
5	4	5	5	5	5	6	6	5	5	5	5	5	7	7	7	7	7	7	7	6	6	6	6	4	1	3	3	2	4	4	4	3	4	5	6	3	3	3	2	7	7	7	7	7
7	5	6	5	6	5	4	6	6	7	7	7	7	3	5	5	5	5	4	4	7	2	2	2	4	7	4	6	5	5	4	5	4	4	5	4	7	1	4	3	3	7	5	6	3
4	4	4	4	1	4	4	2	2	6	1	4	4	5	7	7	7	6	7	7	4	4	4	4	4	5	4	4	4	3	5	5	3	5	4	4	4	4	3	4	4	4	4	4	4
6	5	6	7	7	6	7	6	7	5	5	5	4	2	4	2	1	1	3	1	4	3	3	4	4	4	4	4	4	7	7	7	1	7	7	2	3	3	4	3	5	5	5	5	5
5	6	6	6	5	5	5	6	5	6	6	6	5	3	5	5	5	5	6	4	5	4	4	4	6	3	4	4	6	2	6	3	3	6	3	4	4	3	3	2	7	7	7	7	7
7	7	7	6	5	7	4	7	6	4	7	5	6	4	7	7	5	5	5	4	1	1	1	4	4	4	4	4	4	3	6	5	3	4	4	4	7	1	1	1	6	4	1	4	2
4	4	4	6	6	4	4	4	4	5	6	3	4	5	5	5	5	5	7	5	7	4	7	4	2	4	4	2	5	4	4	6	1	4	6	6	4	1	4	3	6	7	5	6	5
7	5	6	6	5	6	4	6	6	4	5	1	3	4	5	6	6	2	6	6	5	4	2	5	2	5	5	5	3	6	4	5	4	4	6	5	4	3	3	2	4	4	4	4	4
7	5	7	7	6	5	7	6	4	4	4	6	4	3	4	1	5	5	5	6	4	2	4	6	6	4	4	4	4	4	5	6	4	4	1	1	3	1	1	1	7	7	7	7	7
7	6	7	5	7	7	3	4	7	7	7	4	4	2	4	2	5	2	3	6	4	5	4	3	2	4	4	6	4	3	5	4	3	4	6	3	4	1	1	1	7	5	4	5	7
6	5	5	5	5	5	5	5	5	6	5	5	4	3	3	4	5	4	4	4	2	2	4	3	7	7	4	4	7	4	4	6	3	5	4	4	4	1	1	1	4	4	4	4	4
6	5	5	4	4	5	4	5	5	4	3	4	4	6	4	7	5	5	4	4	6	2	4	4	3	5	2	3	5	4	3	3	3	4	5	5	6	2	6	1	4	5	5	5	5
7	6	7	7	6	5	7	7	5	5	7	6	7	4	3	3	3	4	6	4	4	3	2	5	4	4	3	4	4	4	4	4	4	4	2	4	3	2	2	2	4	4	4	3	4
6	6	4	6	5	4	5	5	4	4	7	4	4	3	3	3	5	5	6	4	2	1	1	5	4	4	5	5	5	4	4	4	4	4	6	4	4	1	2	1	4	7	5	4	5
6	5	5	7	6	6	6	6	6	6	7	6	6	5	3	4	3	4	3	4	4	3	3	5	5	4	4	3	5	4	4	5	4	4	7	4	2	1	3	2	4	4	4	2	7
4	4	4	4	4	4	4	4	4	6	4	4	4	3	2	2	5	4	5	4	4	4	4	4	4	6	3	4	4	3	4	5	3	4	5	3	4	1	1	1	4	4	4	4	4
7	5	6	6	6	6	7	5	5	3	5	7	5	1	4	1	2	3	3	3	2	4	3	4	3	5	4	3	3	5	4	4	2	4	3	2	2	2	2	2	4	4	4	4	4
7	7	6	7	7	5	7	6	5	6	6	7	6	7	5	4	7	6	5	6	4	3	4	4	3	2	4	3	3	5	4	4	3	4	4	2	5	3	1	1	4	4	4	4	4
7	6	5	6	7	6	7	5	4	7	5	6	4	5	3	2	2	3	2	3	4	3	4	3	4	5	4	5	4	4	5	6	4	5	2	1	3	2	2	2	6	7	6	6	6
7	5	6	7	5	5	7	7	7	5	6	7	5	6	6	5	7	6	5	5	3	4	3	3	4	3	3	4	4	7	7	7	7	7	7	1	2	1	4	4	4	4	3	4	4
6	7	7	7	6	7	7	7	7	7	7	6	7	5	5	6	6	3	3	4	6	6	3	6	3	4	5	3	5	5	5	5	5	5	5	5	6	1	1	1	7	7	7	7	7
6	6	6	2	1	6	4	6	6	6	6	6	6	4	3	5	7	6	5	5	1	1	1	3	1	4	4	7	1	4	4	3	4	4	2	2	1	1	1	1	4	4	4	4	4
5	6	7	6	6	7	7	5	5	7	6	7	7	7	7	7	5	5	5	4	4	4	2	1	2	2	1	2	1	1	2	3	1	6	7	6	3	1	1	1	7	5	7	7	7
5	4	5	4	4	4	5	5	4	4	4	5	4	6	4	6	6	6	2	4	3	4	4	1	4	6	4	4	2	4	2	4	1	2	7	2	2	2	2	2	5	7	5	6	6
6	6	5	6	5	6	6	6	6	6	7	6	7	2	3	2	3	2	3	2	1	4	1	5	1	4	1	5	1	4	4	3	5	3	1	1	6	1	1	1	4	4	4	3	4
6	6	6	6	6	6	6	6	6	5	6	6	5	2	2	2	1	1	1	1	4	4	1	2	4	3	2	1	1	1	4	4	7	6	7	6	7	1	1	1	5	5	5	5	5
7	4	7	5	5	5	5	4	4	7	7	7	6	3	7	5	4	7	7	7	3	3	3	5	4	2	5	4	5	4	4	4	4	4	2	1	1	1	1	1	4	6	4	5	4
6	6	6	6	5	6	7	6	6	6	6	6	6	6	7	7	5	7	7	7	2	2	2	1	1	3	2	2	1	1	7	7	7	7	1	1	1	1	2	1	4	4	2	4	2
7	6	6	4	4	4	4	5	5	5	7	6	6	3	4	4	2	1	3	1	2	2	1	2	2	2	3	3	2	2	4	4	4	4	2	2	3	2	2	2	6	6	6	6	6
7	7	7	7	7	7	6	7	7	3	7	4	7	4	3	3	5	5	3	5	6	6	6	1	1	1	1	1	1								1	1	1	1	6	6	6	6	6
7	6	6	7	6	6	7	6	6	6	7	6	6	6	7	7	5	5	4	4	4	4	3	2	3	3	2	2	3								2	2	2	1	5	4	1	4	4

## Sheet: test-retest reliability 1
STL 1	STL 2	STL 3	STL 4	STL 5	STL 6	STL 7	STL 8	STL 9	STL 10	STL 11	STL 12	STL 13	FL 1	FL 2	FL 3	FL 4	FL 5	FL 8	FL 9	SCL1	SCL 2	SCL 3	SCL 4	SCL 5	SCL 6	SCL 7	SCL 9	SCL 10	SCL 12	SCL 15	SCL 16	SCL 17	SCL 18	SCL 19	SCL 20	SCL 22	SCL 26	SCL 27	SCL 28	CL 1	CL 2	CL 4	CL 5	CL 6
7	7	7	7	7	7	7	7	7	7	7	6	6	7	7	7	6	6	6	6	6	6	3	6	6	6	6	4	6	6	7	7	7	6	6	5	6	4	4	4	6	6	6	4	4
7	6	7	7	7	5	4	4	5	5	5	5	6	5	7	6	4	4	4	5	5	5	5	7	7	7	7	5	5	4	7	7	6	6	7	7	7	4	4	1	7	7	4	3	3
7	7	7	7	7	7	7	7	7	7	4	7	7	7	7	4	4	1	4	1	7	6	7	7	7	7	7	7	7	7	7	7	7	7	7	7	7	3	4	3	4	2	7	1	7
7	6	7	7	7	6	7	6	7	7	7	6	7	7	7	7	5	5	5	5	5	4	6	3	4	5	4	6	2	5	6	6	7	4	6	4	7	4	4	5	5	3	3	1	1
6	7	6	4	4	3	6	3	6	6	5	6	4	5	6	5	3	4	5	2	6	4	5	7	7	4	5	2	6	4	7	6	5	6	4	3	4	2	3	4	2	4	1	1	1
7	7	7	7	7	7	7	7	7	6	6	5	6	7	7	7	6	6	6	5	6	6	7	7	7	7	7	7	7	6	7	7	7	7	7	7	7	5	6	6	7	7	6	4	4
7	7	7	7	7	7	6	7	7	7	7	7	7	4	5	4	6	5	4	4	7	7	7	7	7	7	7	6	7	5	7	7	7	7	7	6	7	6	6	6	7	7	4	4	6
7	7	7	7	7	7	7	7	7	7	7	7	7	7	7	7	7	7	5	5	6	6	5	7	7	7	6	6	7	5	7	7	7	7	7	7	7	4	5	1	7	7	7	1	4
7	7	6	5	4	4	4	3	1	4	5	7	7	6	6	6	7	5	4	1	6	5	3	3	4	5	4	3	4	3	6	6	6	6	4	3	4	1	2	1	5	6	1	1	1
7	7	7	7	7	7	7	7	7	7	7	7	7	7	7	7	7	7	7	7	7	7	7	7	7	7	7	7	7	7	7	7	7	7	7	7	7	7	7	7	7	7	7	7	7
7	7	7	7	7	7	7	7	7	7	7	7	7	7	5	7	6	6	6	5	7	7	6	7	7	7	7	7	7	7	7	7	7	7	7	7	7	7	7	7	7	7	6	6	7
7	7	7	7	7	7	7	7	7	7	7	7	7	5	6	7	6	6	7	7	5	6	6	5	6	7	7	7	7	6	7	7	7	7	7	7	7	7	7	7	7	7	7	7	7
7	7	7	7	7	7	7	7	7	7	7	7	7	4	4	4	2	2	2	1	6	5	5	6	7	7	5	5	7	4	7	7	7	7	7	6	7	7	4	4	3	4	4	1	1
7	7	7	7	7	7	7	7	7	7	7	7	7	7	7	7	7	7	7	7	7	7	7	7	7	7	7	7	7	7	7	7	7	7	7	7	7	7	7	7	7	7	7	7	7
6	5	6	4	5	3	6	6	4	6	6	5	6	5	5	6	2	1	3	3	7	7	1	4	7	4	5	5	5	4	6	6	1	5	6	7	6	7	5	5	7	7	6	1	2
7	7	7	7	7	7	7	7	7	7	7	7	7	7	7	7	7	7	7	7	7	7	7	7	7	7	7	7	7	7	7	7	7	7	7	7	7	7	7	7	7	7	7	7	7
6	4	7	6	5	4	5	6	6	6	4	6	4	7	6	6	6	5	6	6	6	6	6	7	6	6	6	6	6	4	6	6	6	5	7	6	7	2	2	3	6	6	2	1	1
7	4	5	5	4	6	7	4	2	7	6	6	3	1	2	5	2	6	5	1	7	4	3	6	4	4	5	4	4	3	7	7	7	5	6	7	7	3	2	1	5	2	1	1	1
7	7	7	7	7	7	7	7	7	7	7	7	7	7	7	7	7	7	7	7	7	7	7	7	7	7	7	7	7	7	7	7	7	7	7	7	7	7	7	7	7	7	7	7	7
6	5	7	7	7	6	6	6	6	7	6	6	6	6	6	6	5	5	4	5	6	6	6	6	6	6	5	5	6	3	6	6	6	5	7	7	6	6	6	6	6	6	7	4	5
7	7	7	7	7	7	7	7	7	7	7	7	7	7	7	7	7	7	7	7	4	7	3	7	7	7	1	7	7	7	7	7	7	7	7	7	7	7	2	1	7	7	4	7	7
7	6	7	7	7	6	6	6	6	7	6	6	6	6	7	6	5	5	6	5	6	4	7	7	7	6	5	6	7	7	7	7	7	7	6	6	7	6	5	5	6	6	6	4	5
7	7	7	7	7	7	7	7	7	7	7	7	7	7	7	7	7	7	7	7	6	5	3	6	7	7	4	6	7	7	6	7	5	6	7	4	6	7	1	1	1	7	4	1	1
7	7	7	7	7	4	4	7	4	7	7	6	4	6	6	4	4	4	4	4	7	4	5	7	7	4	7	4	5	4	7	7	7	5	7	3	7	7	6	6	7	5	4	4	6
7	2	7	7	7	7	7	7	7	7	7	7	7	7	7	7	7	7	7	6	6	5	4	6	6	6	5	6	6	2	7	7	7	7	7	5	6	2	1	1	7	7	7	1	1
7	7	7	7	7	7	7	7	7	7	7	7	7	7	7	7	6	6	6	7	7	7	7	7	7	7	7	7	7	7	7	7	7	7	7	7	7	7	7	7	7	7	7	7	7
7	7	7	7	7	7	7	7	7	7	7	7	7	7	7	7	6	7	5	6	6	6	5	5	5		6	6	6	4	7	7	7	7	5	6	7	6	5	5	7	7	7	5	7
6	6	6	6	7	7	7	7	7	7	7	7	7	5	5	5	6	4	5	5	6	6	6	6	6	6	6	6	6	6	6	5	5	6	5	6	7	5	5	6	6	6	4	4	5
7	7	7	7	7	7	7	7	7	7	7	7	7	7	7	7	7	7	7	7	7	7	7	7	7	7	7	7	7	7	7	7	7	7	7	7	7	7	7	7	7	7	7	7	7
7	7	7	7	7	7	7	7	7	7	7	6	7	7	7	6	5	5	6	7	7	5	7	7	6	7	7	6	5	1	7	7	7	7	6	6	7	6	3	3	7	7	1	1	7
7	7	7	7	7	7	7	7	7	7	6	6	6	7	7	7	7	7	7	7	7	7	7	7	7	7	6	7	7	6	7	7	7	7	7	7	7	6	6	6	7	7	7	6	7
7	6	7	7	7	7	7	7	7	7	7	7	7	7	7	7	7	7	7	7	7	6	5	7	7	7	7	7	7	6	7	7	7	7	7	7	7	7	6	6	7	6	7	4	6
7	7	7	6	7	7	7	6	7	7	7	6	7	7	7	7	7	7	7	4	6	6	5	6	7	7	7	6	7	1	7	7	7	7	7	7	7	6	3	5	7	7	7	1	4
6	2	6	5	7	5	4	5	4	4	5	4	4	6	7	7	4	7	7	7	7	6	6	7	7	7	7	6	7	2	7	6	1	4	7	4	7	4	1	3	7	7	4	4	5
7	6	6	6	6	6	6	6	6	7	7	7	7	4	6	5	5	3	4	2	4	2	2	2	5	5	6	6	6	5	5	6	6	3	5	3	4	4	4	4	4	5	4	1	1
6	4	7	7	6	7	7	7	7	7	7	6	7	7	7	6	7	7	7	7	3	5	4	6	7	6	6	6	6	7	6	6	6	6	5	5	6	6	4	5	7	7	7	6	5
7	7	7	7	7	7	7	7	5	6	6	5	4	7	7	6	5	5	4	6	6	6	2	7	7	7	6	3	6	1	7	7	6	4	7	4	7	2	2	2	7	7	7	4	4
7	2	7	7	7	7	7	6	6	6	7	7	6	7	7	7	6	3	7	7	6	5	1	6	7	6	7	7	7	2	7	6	6	7	7	2	7	7	1	1	6	7	7	1	3
6	6	6	5	4	5	5	4	5	6	4	5	4	5	6	6	3	6	4	5	6	7	7	6	5	6	6	4	6	3	6	6	4	4	7	5	6	5	4	4	6	6	4	3	4
6	6	6	6	7	7	7	7	7	7	7	7	7	7	7	7	6	6	6	6	6	6	7	5	7	7	6	7	7	7	7	7	7	7	6	7	6	7	7	7	6	7	7	6	7
7	7	7	7	7	7	7	7	7	7	7	7	7	7	7	7	4	4	7	5	7	7	7	7	7	7	7	7	7	7	7	7	7	7	7	7	7	7	7	7	7	7	7	1	4
7	7	7	7	7	7	7	7	4	3	3	3	3	7	7	7	7	7	4	7	7	7	7	7	7	7	7	7	7	7	7	7	7	7	7	7	7	7	7	7	7	7	7	7	5
6	5	7	7	7	6	6	6	6	6	6	6	5	5	6	6	4	4	3	3	7	6	5	7	7	6	4	5	7	6	7	7	7	5	7	6	5	5	5	4	6	5	7	4	4
7	6	7	7	7	7	7	7	7	7	6	7	6	6	6	5	6	6	7	6	6	6	6	7	7	7	6	7	6	5	7	7	7	7	7	5	7	7	7	6	7	7	7	3	5
7	7	7	7	7	1	4	5	4	7	7	7	7	7	7	7	7	1	5	7	7	7	7	7	7	7	7	7	7	7	7	7	7	7	7	7	7	1	1	1	7	7	7	1	1
7	7	7	7	7	3	2	7	7	7	7	7	7	4	6	6	4	2	5	3	5	4	4	4	6	6	4	6	6	5	7	7	7	4	6	6	7	4	4	4	6	2	6	1	1
7	7	7	7	7	6	7	7	7	7	7	7	7	6	6	7	7	7	7	6	6	6	7	7	7	7	7	7	7	7	7	7	7	7	7	7	7	7	7	7	7	7	7	1	6
7	7	6	6	6	6	6	7	7	6	6	7	7	4	6	5	6	5	5	4	6	5	4	5	6	6	7	6	6	6	7	7	7	7	5	7	7	6	6	6	5	5	4	5	6
7	6	7	7	7	5	4	4	5	6	6	5	5	4	6	6	3	6	4	5	6	5	3	3	3	7	7	7	7	7	7	7	6	4	6	4	7	6	1	4	3	3	6	1	6
6	6	6	6	6	4	4	6	6	7	6	6	3	5	6	5	4	4	5	4	6	4	4	6	6	6	6	6	5	5	6	6	6	5	6	6	6	6	2	2	3	7	7	1	1
7	5	6	6	6	5	5	4	5	6	5	6	4	6	6	4	7	4	3	3	7	4	3	7	6	6	2	6	5	6	7	7	3	6	7	5	6	7	2	1	4	4	7	1	3
6	4	7	6	5	4	5	6	6	5	5	5	6	5	5	6	4	4	4	5	6	5	3	5	5	7	6	5	6	4	6	6	7	4	7	4	7	3	4	3	5	5	4	1	3
7	7	7	7	7	1	4	5	4	5	5	6	5	4	6	6	4	4	4	4	4	4	6	5	5	5	6	6	6	5	6	6	6	5	7	4	7	4	5	1	6	6	2	1	1
7	5	6	5	6	4	5	4	6	6	6	5	4	5	5	5	3	4	5	2	6	6	2	5	5	6	6	6	5	5	6	7	5	4	6	5	6	2	3	4	6	6	1	2	1
6	6	7	7	5	3	4	4	5	5	5	5	6	4	6	5	2	2	4	6	6	5	3	4	6	6	7	5	4	5	6	5	5	6	6	5	5	7	1	1	6	2	6	1	1
5	5	5	5	5	5	6	5	5	5	4	7	4	4	6	5	4	4	3	3	5	4	4	2	4	5	6	5	7	7	5	5	6	6	7	3	7	7	1	1	6	6	2	1	1
6	7	6	4	4	3	6	3	6	6	4	6	4	5	5	4	2	6	5	1	3	7	3	6	5	6	6	6	4	3	7	6	4	5	6	4	7	3	3	3	5	1	7	1	1
6	5	6	4	5	3	6	6	4	6	4	5	4	4	5	4	4	2	5	3	5	4	4	4	5	5	6	7	7	1	6	6	5	4	7	4	6	4	4	1	4	5	4	1	1
6	2	6	5	7	5	4	5	4	5	5	4	4	5	5	3	5	3	4	2	5	4	3	7	5	6	6	4	6	1	7	7	3	4	6	4	6	3	3	2	5	6	1	1	1
7	4	5	5	4	6	7	4	2	5	5	4	3	3	5	5	5	4	3	1	4	4	4	4	5	4	5	6	5	4	5	6	6	4	7	3	6	4	1	3	1	7	4	1	1
6	5	7	7	4	2	4	5	3	4	5	4	4	5	4	4	2	2	5	3	6	5	1	5	4	5	5	4	4	4	6	6	4	4	7	2	7	2	2	3	6	4	1	1	2
7	7	6	5	4	4	4	3	1	3	4	6	3	4	4	4	1	2	5	4	3	5	4	5	4	4	5	4	4	4	5	6	6	3	5	5	6	3	2	1	5	3	3	1	1
6	6	6	5	4		5	4	5	4	4	4	3	5	4	2	4	1	4	1	6	4	1	4	4	4	4	4	4	4	7	7	1	4	5	4	5	2	2	2	3	4	4	1	1
5	6	4	4	4	6	6	3	3	4	3	4	3	4	4	1	2	1	2	3	4	4	3	4	4	4	4	4	4	4	6	6	1	5	5	3	4	3	1	1	3	1	1	1	6
4	4	4	4	4	4	4	4	4	3	4	6	1	2	2	4	2	2	2	1	6	4	1	3	4	4	4	4	4	4	7	6	1	4	5	3	4	1	2	1	3	3	3	2	1
7	2	5	5	4	3	3	4	1	4	2	4	3	1	2	5	3	2	3	2	4	4	1	1	4	3	4	3	6	4	6	5	1	4	4	3	4	2	1	1	2	4	1	1	1
6	1	6	5	4	2	1	3	3	3	3	3	3	3	3	4	3	3	3	1	4	2	2	7	6	5	1	5	1	1	4	4	4	4	6	1	2	1	1	1	5	1	1	1	1

## Sheet: test-retest reliability 2
STL 1	STL 2	STL 3	STL 4	STL 5	STL 6	STL 7	STL 8	STL 9	STL 10	STL 11	STL 12	STL 13	FL 1	FL 2	FL 3	FL 4	FL 5	FL 8	FL 9	SCL1	SCL 2	SCL 3	SCL 4	SCL 5	SCL 6	SCL 7	SCL 9	SCL 10	SCL 12	SCL 15	SCL 16	SCL 17	SCL 18	SCL 19	SCL 20	SCL 22	SCL 26	SCL 27	SCL 28	CL 1	CL 2	CL 4	CL 5	CL 6
7	6	7	7	7	6	7	6	7	7	7	7	7	6	6	6	5	6	6	6	6	6	6	6	6	6	6	6	6	6	5	4	4	4	6	6	6	6	6	4	6	6	4	4	4
7	6	7	7	7	5	4	4	4	7	7	6	7	5	4	5	6	7	5	7	6	7	7	7	7	6	6	7	7	7	7	5	6	6	7	7	7	5	5	6	7	7	7	5	6
7	7	7	7	7	7	7	7	7	7	7	7	7	4	1	3	1	7	7	7	7	7	7	7	7	7	7	7	7	7	7	7	7	7	7	7	7	7	7	7	7	7	7	7	7
7	7	7	7	6	5	7	7	1	7	7	7	7	5	5	5	5	6	7	6	2	4	5	6	5	7	7	7	7	6	7	3	6	6	7	7	7	5	5	6	4	4	4	4	4
4	4	5	5	5	4	4	4	5	5	6	4	5	7	7	7	7	6	7	7	5	4	5	5	4	4	4	6	5	4	4	4	5	6	4	6	5	5	4	6	6	7	6	5	6
7	7	7	7	7	7	7	7	7	7	7	6	7	7	7	7	7	7	7	7	7	7	7	7	7	7	7	6	7	7	7	6	6	7	7	7	7	7	7	6	7	7	7	7	7
7	7	7	7	7	7	7	7	7	7	7	7	6	7	7	7	7	6	7	7	7	7	7	7	7	7	7	7	7	7	7	7	7	7	6	7	7	7	7	7	6	7	7	7	7
7	7	7	7	7	7	7	7	7	7	7	7	7	7	4	4	1	7	7	7	7	7	7	7	7	7	4	6	7	7	7	4	5	1	7	7	7	6	6	5	5	4	7	1	6
7	7	7	7	7	4	4	3	1	4	7	7	7	7	7	7	7	6	7	7	1	4	3	4	3	3	1	7	7	7	7	1	1	1	4	1	4	6	5	5	7	7	7	7	7
7	7	7	7	7	7	7	7	7	7	7	7	7	7	7	7	7	7	7	7	7	7	7	7	7	7	7	7	7	7	7	7	7	7	7	7	7	7	7	7	7	7	7	7	7
6	6	6	6	6	6	6	6	6	6	6	6	6	6	6	6	6	6	6	6	6	6	6	6	6	6	6	6	6	6	6	6	6	6	6	6	6	7	7	7	6	6	6	6	6
7	7	7	7	7	7	7	7	7	7	7	7	7	7	7	7	7	7	7	7	7	7	7	7	7	7	7	7	7	7	7	7	7	7	7	7	7	7	7	7	7	7	7	7	7
7	7	7	7	7	7	7	7	7	7	7	7	7	2	3	3	1	4	4	4	7	7	7	7	7	7	7	7	7	7	7	5	5	5	6	6	6	5	7	5	5	5	5	5	5
7	7	7	7	7	7	7	7	7	7	7	7	7	7	7	7	7	7	7	7	7	7	7	7	7	7	7	7	7	7	7	7	7	7	7	7	7	7	7	7	7	7	7	7	7
7	7	7	7	7	7	7	7	7	7	7	7	7	1	2	1	2	5	5	5	6	7	7	7	7	7	7	7	7	7	7	7	7	7	7	7	7	7	7	1	7	7	7	7	7
7	7	7	7	7	7	7	7	7	7	7	7	7	7	7	7	7	7	7	7	7	7	7	7	7	7	7	7	7	7	7	7	7	7	7	7	7	7	7	7	7	7	7	7	7
5	6	6	6	6	6	6	6	6	7	5	6	5	6	5	6	6	6	6	6	6	6	6	6	6	6	6	6	6	7	7	3	4	4	7	6	6	6	5	6	5	5	4	4	4
2	4	6	6	6	3	6	6	7	5	6	6	6	2	5	4	3	3	3	2	7	7	7	7	7	7	7	7	7	7	7	7	7	7	4	4	5	7	5	3	5	5	6	6	5
7	7	7	7	7	7	7	7	7	7	7	7	7	7	7	7	7	7	7	7	7	7	7	7	7	7	7	7	7	7	7	7	7	7	7	7	7	7	7	7	7	7	7	7	7
7	7	7	7	7	7	7	7	7	7	7	7	7	5	3	4	3	7	7	7	7	7	7	7	7	7	7	7	7	7	7	7	7	7	7	7	7	7	7	7	7	7	7	7	7
7	7	7	7	7	7	7	7	7	7	7	7	7	7	7	7	7	7	7	7	7	7	7	3	7	7	7	7	7	7	7	4	1	1	7	7	7	7	7	3	7	7	4	4	7
7	7	7	7	7	7	7	7	7	7	7	7	7	6	6	6	6	6	6	7	7	7	7	7	7	7	7	7	7	7	7	7	7	7	6	7	7	6	6	7	6	7	6	6	6
7	7	7	7	7	7	7	7	7	4	7	7	7	7	7	7	7	7	7	7	4	5	5	6	7	7	1	5	5	5	4	7	1	4	7	5	7	6	6	4	1	1	7	1	1
7	6	7	7	7	6	7	7	6	7	6	7	7	4	4	3	4	5	5	4	7	6	7	6	7	7	6	7	7	6	4	7	6	4	6	7	7	6	7	7	6	7	7	6	7
7	4	7	7	7	7	7	7	7	7	7	7	7	7	7	5	5	7	7	7	7	6	6	2	6	5		7	7	7	7	6	5	2	7	6	7	6	6	7	5	5	6	1	1
7	7	7	7	7	7	7	7	7	7	7	7	7	7	7	7	7	7	7	7	7	7	7	7	7	7	7	7	7	7	7	7	7	7	7	7	7	7	7	7	7	7	7	7	7
7	7	7	7	7	7	7	7	7	7	7	7	7	7	7	7	7	7	7	7	4	4	4	4	4	4	4	7	7	7	7	7	7	7	7	7	7	4	4	4	7	7	7	7	7
7	7	7	7	7	7	7	7	7	7	7	7	7	6	7	5	7	5	3	5	7	7	7	7	7	7	7	7	7	6	7	7	7	7	7	7	7	7	7	7	7	7	7	5	7
7	7	7	7	7	7	7	7	7	7	7	7	7	7	7	7	7	7	7	7	7	7	7	7	7	7	7	7	7	7	7	7	7	7	7	7	7	7	7	7	7	7	7	7	7
7	7	7	7	7	7	7	7	7	7	7	7	7	7	7	7	7	7	7	7	7	7	7	7	7	7	7	7	7	7	7	7	7	7	7	7	7	7	7	7	7	7	7	7	7
7	7	7	7	7	7	7	7	7	7	6	7	6	6	7	7	7	7	7	6	7	7	7	7	6	7	6	7	7	7	7	6	7	6	7	7	7	7	7	7	6	6	7	6	7
7	7	7	7	7	7	7	7	7	7	7	7	7	7	7	7	7	7	7	7	7	7	7	7	7	7	7	7	7	7	7	7	7	7	7	7	7	7	7	7	7	7	7	7	7
7	7	7	7	7	7	7	7	7	7	7	7	7	7	7	7	6	7	7	7	6	6	7	7	6	7	6	7	7	7	7	5	7	1	7	6	7	7	6	7	6	6	6	1	4
7	7	7	7	7	7	7	7	7	4	5	5	4	5	2	3	2	7	7	7	7	7	7	7	7	7	7	7	7	7	7	7	7	7	7	7	7	7	7	7	7	7	7	7	7
6	7	7	7	7	4	4	6	4	7	7	7	7	4	4	2	1	5	5	7	7	5	6	6	4	6	1	6	7	7	2	4	2	2	5	2	3	4	3	2	4	3	7	1	1
7	7	7	7	7	7	7	7	7	7	7	7	7	7	7	7	7	7	7	7	6	6	6	6	6	6	6	7	7	7	7	6	6	6	6	6	6	7	7	7	7	7	7	7	7
7	7	7	7	7	7	7	7	5	6	6	5	5	5	4	3	6	7	7	7	7	5	7	6	5	7	4	7	7	7	6	4	4	4	7	6	7	7	7	3	7	7	4	7	7
7	2	7	7	6	7	7	5	6	6	7	7	6	6	6	6	6	7	7	7	6	7	7	7	7	7	7	7	7	7	6	7	1	1	7	1	7	3	5	5	6	6	7	1	6
5	5	5	6	6	5	5	4	4	6	5	5	5	4	5	4	4	5	5	4	5	5	7	6	5	6	4	6	6	6	5	7	4	4	7	7	6	6	6	6	5	5	4	3	4
7	7	7	7	6	7	6	7	7	7	7	7	7	7	7	7	7	7	7	7	7	7	7	7	7	7	7	7	7	7	7	7	7	7	7	7	7	7	7	7	7	7	7	7	7
7	7	7	7	7	7	7	7	7	7	7	7	7	7	7	5	7	7	7	7	7	7	7	7	7	7	7	7	7	7	7	7	7	7	7	7	7	7	7	7	7	7	1	1	6
7	7	7	7	7	7	7	7	7	3	3	3	4	7	7	7	7	7	7	7	7	7	7	7	7	7	7	7	7	7	7	7	7	7	7	7	7	7	7	7	7	7	7	7	7
7	6	7	7	7	6	6	6	6	6	6	6	6	5	5	5	4	6	6	6	7	7	7	5	5	6	6	7	7	7	5	5	5	5	7	6	7	7	6	6	6	6	6	3	3
7	7	7	7	7	7	7	7	7	6	5	7	6	7	6	7	6	6	6	5	7	7	7	7	7	7	7	7	7	6	6	6	5	5	7	7	7	6	6	5	6	6	5	2	5
6	6	7	7	6	1	4	5	4	7	7	7	7	7	7	7	7	7	7	7	1	7	7	7	7	7	7	7	7	7	7	7	7	7	7	7	7	6	4	7	7	7	7	7	7
7	7	7	7	7	3	1	7	7	7	7	7	7	4	4	4	3	4	6	5	5	7	7	7	7	7	7	7	7	7	7	7	7	7	7	7	7	3	4	6	3	4	6	1	2
7	7	7	7	7	7	7	7	7	7	7	7	7	7	7	7	7	6	6	7	7	7	7	7	7	7	7	7	7	7	7	7	7	7	7	7	7	4	6	6	7	7	7	7	7
7	7	6	6	7	6	6	7	7	7	6	7	7	6	5	5	5	4	6	3	7	7	7	7	7	7	7	7	7	7	7	7	7	7	7	7	7	7	7	7	7	7	7	7	7
7	6	7	7	6	6	7	6	7	4	7	7	7	6	6	6	6	6	6	7	7	7	4	7	4	5	4	6	6	6	6	4	4	4	7	5	7	6	6	4	5	5	5	5	4
7	7	7	7	7	5	5	7	6	6	6	7	6	6	6	6	5	6	6	6	6	6	6	5	5	6	3	7	7	6	4	4	4	4	6	6	6	4	6	6	5	4	7	1	6
7	6	7	7	7	6	6	6	6	7	6	6	6	5	5	6	6	6	6	6	5	5	5	6	6	6	4	6	6	6	6	4	4	4	6	6	6	5	4	6	6	6	6	1	4
7	7	7	7	6	5	7	7	1	7	5	6	6	5	4	5	6	6	6	6	6	6	6	5	6	6	2	6	6	6	6	4	4	3	6	6	6	7	7	1	7	7	7	1	1
6	6	6	6	6	6	6	6	6	6	6	6	6	5	5	5	5	6	6	6	4	6	6	4	6	6	5	7	7	6	4	3	4	4	6	6	6	5	4	5	5	5	5	4	4
6	6	6	6	6	6	6	6	6	6	5	7	6	4	4	5	7	6	6	6	7	7	7	6	3	6	1	6	7	5	6	4	5	1	6	6	6	5	4	5	5	5	4	4	4
5	6	6	6	6	6	6	6	6	6	6	6	6	5	5	5	4	6	6	6	6	5	6	6	4	6	3	6	6	6	6	7	1	1	6	6	6	4	5	5	7	7	1	1	6
6	6	7	7	6	5	5	6	5	6	6	6	6	6	5	4	4	5	5	7	5	5	5	5	6	6	4	6	6	6	5	4	2	2	5	6	6	3	4	6	5	5	4	3	4
6	7	7	7	7	4	4	6	4	7	5	6	5	4	4	5	5	6	6	5	7	7	4	5	2	6	4	6	6	6	5	3	3	2	6	5	6	3	7	3	5	5	4	2	5
6	6	7	6	6	5	6	5	5	5	6	6	6	6	4	4	4	5	7	5	6	7	7	5	4	5	1	6	7	7	2	2	1	4	6	5	5	4	4	4	4	4	4	4	4
7	7	7	7	7	4	4	3	1	6	6	5	6	4	5	4	4	4	6	6	2	5	5	6	6	6	5	7	4	7	4	4	1	1	5	5	6	4	4	4	4	4	4	4	4
2	4	6	6	6	3	6	6	7	6	7	5	5	4	4	4	4	6	5	5	4	7	4	5	5	5	4	4	7	7	4	3	1	1	4	6	5	4	4	4	4	4	4	4	4
5	5	5	6	6	5	5	4	4	6	5	5	5	4	4	4	4	4	6	5	6	6	6	7	3	4	1	6	6	5	4	1	2	1	7	1	7	4	4	4	4	4	4	4	4
5	5	5	5	5	5	5	5	5	6	5	5	5	4	4	4	4	5	5	4	5	6	2	6	7	4	1	6	5	4	4	2	1	1	4	4	5	4	4	2	5	4	3	3	4
4	4	5	5	5	4	4	4	5	5	6	4	5	7	4	3	1	4	4	4	4	5	4	5	5	4	3	5	5	5	4	1	1	1	4	4	5	5	1	5	5	5	6	1	1
3	4	4	7	7	2	2	4	4	5	5	5	5	4	4	4	3	4	4	4	6	4	4	5	4	4	3	6	6	2	4	1	1	1	4	4	4	3	3	7	4	3	7	1	1
4	4	4	4	4	4	4	4	4	4	4	4	4	4	7	2	2	4	4	4	3	4	5	4	6	2	5	4	5	4	4	1	1	1	4	4	4	2	4	1	3	4	6	1	1
4	4	4	4	4	4	4	4	4	4	4	4	4	2	5	4	3	3	4	4	3	4	5	4	3	4	3	1	1	7	7	1	1	1	5	2	3	1	2	3	4	3	3	1	4
3	4	3	2	1	1	7	7	7	4	3	4	2	4	4	2	1	5	5	1	4	3	5	3	5	5	1	4	4	4	4	1	1	1	4	1	4	4	4	3	3	3	5	1	2
